# Supplementary material for: (E)-3-(4-Methyl­phen­yl)-1-(4-nitro­phenyl)prop-2-en-1-one
Source: Acta Crystallogr Sect E Struct Rep Online. 2008 May 3;64(Pt 6):o954–5. doi: 10.1107/S1600536808012257 (PMC2961424; doi:10.1107/S1600536808012257)
Supplement: Supplementary file 1 [file e-64-0o954-sup1.cif]

##############################################################################
###                                                                        ###
###        Electronic paper (Acta Crystallographica Section E)             ###
###                                                                        ###
##############################################################################
#                                                                            #
# This CIF contains the data in a paper accepted for publication in Acta     #
# Crystallographica Section E. It conforms to the requirements of Notes      #
# for Authors for Section E, and has been peer reviewed under the auspices   #
# of the IUCr Commission on Journals.                                        #
#                                                                            #
# Full details of the Crystallographic Information File format               #
# are given in the paper "The Crystallographic Information File (CIF):       #
# a New Standard Archive File for Crystallography" by S. R. Hall, F. H.      #
# Allen and I. D. Brown [Acta Cryst. (1991), A47, 655-685].                  #
#                                                                            #
# The current version of the core CIF dictionary is obtainable from          #
# ftp://ftp.iucr.org/pub/cif_core.dic. The current version number is 2.4.    #
#                                                                            #
# Software is freely available for graphical display of the structure(s) in  #
# this CIF.  For information consult the CIF home page http://www.iucr.org/  #
# cif/home.html                                                              #
#                                                                            #
# This file may be used for bona fide research purposes within the           #
# scientific community so long as proper attribution is given to the journal # 
# article from which it was obtained.                                        #
#                                                                            #
##############################################################################
                                             
data_global
_audit_creation_method     'form.cif (version 2.0)'
_journal_data_validation_number     ?
_journal_date_recd_electronic     2008-04-21
_journal_date_accepted     2008-04-28
_journal_name_full     'Acta Crystallographica, Section E'
_journal_year     2008
_journal_volume     64
_journal_issue      6
_journal_page_first     o954
_journal_page_last     o955
_journal_paper_category     QO
_journal_coeditor_code     CI2586
_publ_contact_author_name     'Prof. Fun Hoong Kun'
_publ_contact_author_address
;
      X-ray Crystallography Unit
      School of Physics
      Universiti Sains Malaysia
      11800 USM, Penang
      MALAYSIA
;
_publ_contact_author_email     hkfun@usm.my
_publ_contact_author_fax     '6 04 6579150'
_publ_contact_author_phone     '6 04 6577888  Ext. 3690'
_publ_section_title
;
(E)-3-(4-Methylphenyl)-1-(4-nitrophenyl)prop-2-en-1-one
;
loop_
    _publ_author_name
    _publ_author_footnote
    _publ_author_address
    'Hoong-Kun Fun' ?
;     X-ray Crystallography Unit
      School of Physics
      Universiti Sains Malaysia
      11800 USM, Penang
      Malaysia
;
    'Suchada Chantrapromma'
;
      Additional correspondence author, e-mail: suchada.c@psu.ac.th.
;
;     Department of Chemistry
      Faculty of Science
      Prince of Songkla University
      Hat-Yai, Songkhla 90112
      Thailand
;
    'P. S. Patil' ?
;
      Department of Studies in Physics
      Mangalore University
      Mangalagangotri
      Mangalore 574 199
      India
;
    'E. Deepak D'Silva' ?
;
      Department of Studies in Physics
      Mangalore University
      Mangalagangotri
      Mangalore 574 199
      India
;
    'S. M. Dharmaprakash' ?
;     Department of Studies in Physics
      Mangalore University
      Mangalagangotri
      Mangalore 574 199
      India
;
data_I
_audit_creation_method     SHELXL-97
_chemical_name_systematic
;
3-(4-methylphenyl)-1-(4-nitrophenyl)prop-2-en-1-one
;
_chemical_name_common
;
3-(4-Methylphenyl)-1-(4-nitrophenyl)prop-2-en-1-one
;
_chemical_formula_moiety     'C16 H13 N O3'
_chemical_formula_sum     'C16 H13 N O3'
_chemical_formula_iupac     'C16 H13 N O3'
_chemical_formula_weight     267.27
_chemical_melting_point     ?
_symmetry_cell_setting     Triclinic
_symmetry_space_group_name_H-M     'P -1'
_symmetry_space_group_name_Hall     '-P 1'
loop_
    _symmetry_equiv_pos_as_xyz
    'x, y, z'
    '-x, -y, -z'
_cell_length_a     5.88570(10)
_cell_length_b     7.88000(10)
_cell_length_c     27.4745(4)
_cell_angle_alpha     88.7930(10)
_cell_angle_beta     85.6650(10)
_cell_angle_gamma     82.6450(10)
_cell_volume     1260.07(3)
_cell_formula_units_Z     4
_cell_measurement_reflns_used     6666
_cell_measurement_theta_min     0.74
_cell_measurement_theta_max     29.00
_cell_measurement_temperature     100.00(10)
_exptl_crystal_description     Block
_exptl_crystal_colour     Yellow
_exptl_crystal_size_max     0.43
_exptl_crystal_size_mid     0.26
_exptl_crystal_size_min     0.23
_exptl_crystal_density_diffrn     1.409
_exptl_crystal_density_meas     ?
_exptl_crystal_density_method     'not measured'
_exptl_crystal_F_000     560
_exptl_absorpt_coefficient_mu     0.098
_exptl_absorpt_correction_type     multi-scan
_exptl_absorpt_process_details     '(SADABS; Bruker, 2005)'
_exptl_absorpt_correction_T_min     0.9588
_exptl_absorpt_correction_T_max     0.9773
_exptl_special_details
;
The low-temperature data was collected with the Oxford Cyrosystem Cobra
low-temperature attachment.
;
_diffrn_ambient_temperature     100.00(10)
_diffrn_radiation_type     MoK\a
_diffrn_radiation_wavelength     0.71073
_diffrn_radiation_source     'fine-focus sealed tube'
_diffrn_radiation_monochromator     graphite
_diffrn_measurement_device_type
;
Bruker SMART APEXII CCD area-detector
;
_diffrn_measurement_method     \w
_diffrn_detector_area_resol_mean     8.33
_diffrn_reflns_number     32268
_diffrn_reflns_av_R_equivalents     0.0330
_diffrn_reflns_av_sigmaI/netI     0.0329
_diffrn_reflns_theta_min     0.74
_diffrn_reflns_theta_max     29.00
_diffrn_reflns_theta_full     29.00
_diffrn_measured_fraction_theta_max     0.997
_diffrn_measured_fraction_theta_full     0.997
_diffrn_reflns_limit_h_min     -8
_diffrn_reflns_limit_h_max     8
_diffrn_reflns_limit_k_min     -10
_diffrn_reflns_limit_k_max     8
_diffrn_reflns_limit_l_min     -37
_diffrn_reflns_limit_l_max     37
_diffrn_standards_number     0
_diffrn_standards_interval_count     .
_diffrn_standards_interval_time     .
_diffrn_standards_decay_%     ?
_refine_special_details
;
Refinement of <i>F</i>^2^ against ALL reflections. The weighted <i>R</i>-factor
<i>wR</i> and goodness of fit <i>S</i> are based on <i>F</i>^2^, conventional
<i>R</i>-factors <i>R</i> are based on <i>F</i>, with <i>F</i> set to zero for
negative <i>F</i>^2^. The threshold expression of <i>F</i>^2^ >
\s(<i>F</i>^2^) is used only for calculating <i>R</i>-factors(gt) <i>etc</i>.
and is not relevant to the choice of reflections for refinement.
<i>R</i>-factors based on <i>F</i>^2^ are statistically about twice as large
as those based on <i>F</i>, and <i>R</i>- factors based on ALL data will be
even larger.
;
_reflns_number_total     6666
_reflns_number_gt     5182
_reflns_threshold_expression     I>2\s(I)
_refine_ls_structure_factor_coef     Fsqd
_refine_ls_matrix_type     full
_refine_ls_R_factor_all     0.0621
_refine_ls_R_factor_gt     0.0469
_refine_ls_wR_factor_gt     0.1214
_refine_ls_wR_factor_ref     0.1311
_refine_ls_goodness_of_fit_ref     1.090
_refine_ls_restrained_S_all     1.090
_refine_ls_number_reflns     6666
_refine_ls_number_parameters     363
_refine_ls_number_restraints     0
_refine_ls_hydrogen_treatment     constr
_refine_ls_weighting_scheme     calc
_refine_ls_weighting_details
          'calc w=1/[\s^2^(Fo^2^)+(0.061P)^2^+0.3735P] where P=(Fo^2^+2Fc^2^)/3'
_atom_sites_solution_hydrogens     geom
_atom_sites_solution_primary     direct
_atom_sites_solution_secondary     difmap
_refine_ls_shift/su_max     0.001
_refine_ls_shift/su_mean     0.000
_refine_diff_density_max     0.376
_refine_diff_density_min     -0.261
_refine_ls_extinction_method     none
_refine_ls_extinction_coef     ?
loop_
    _atom_type_symbol
    _atom_type_description
    _atom_type_scat_dispersion_real
    _atom_type_scat_dispersion_imag
    _atom_type_scat_source
    'C' 'C' 0.0033 0.0016
                         'International Tables Vol C Tables 4.2.6.8 and 6.1.1.4'
    'H' 'H' 0.0000 0.0000
                         'International Tables Vol C Tables 4.2.6.8 and 6.1.1.4'
    'N' 'N' 0.0061 0.0033
                         'International Tables Vol C Tables 4.2.6.8 and 6.1.1.4'
    'O' 'O' 0.0106 0.0060
                         'International Tables Vol C Tables 4.2.6.8 and 6.1.1.4'
_computing_data_collection     'APEX2 (Bruker, 2005)'
_computing_cell_refinement     'APEX2 (Bruker, 2005)'
_computing_data_reduction     'SAINT (Bruker, 2005)'
_computing_structure_solution     'SHELXTL (Sheldrick, 2008)'
_computing_structure_refinement     'SHELXTL (Sheldrick, 2008)'
_computing_molecular_graphics     'SHELXTL (Sheldrick, 2008)'
_computing_publication_material
;
SHELXTL (Sheldrick, 2008) and PLATON (Spek, 2003)
;
loop_
    _atom_site_type_symbol
    _atom_site_label
    _atom_site_fract_x
    _atom_site_fract_y
    _atom_site_fract_z
    _atom_site_U_iso_or_equiv
    _atom_site_adp_type
    _atom_site_calc_flag
    _atom_site_refinement_flags
    _atom_site_occupancy
    _atom_site_disorder_assembly
    _atom_site_disorder_group
    O O1A 0.21638(17) 0.20887(14) 0.77198(4) 0.0239(2) Uani d . 1 . .
    O O2A 0.88278(19) -0.18446(17) 0.96280(4) 0.0382(3) Uani d . 1 . .
    O O3A 0.52447(19) -0.18264(14) 0.98705(4) 0.0271(2) Uani d . 1 . .
    N N1A 0.6782(2) -0.14787(16) 0.95730(4) 0.0219(3) Uani d . 1 . .
    C C1A 0.7223(2) 0.03671(18) 0.83164(5) 0.0193(3) Uani d . 1 . .
    H H1A 0.8340 0.0463 0.8063 0.023 Uiso calc R 1 . .
    C C2A 0.7813(2) -0.04744(18) 0.87474(5) 0.0196(3) Uani d . 1 . .
    H H2A 0.9319 -0.0955 0.8785 0.024 Uiso calc R 1 . .
    C C3A 0.6122(2) -0.05826(17) 0.91193(5) 0.0171(3) Uani d . 1 . .
    C C4A 0.3867(2) 0.00997(18) 0.90810(5) 0.0203(3) Uani d . 1 . .
    H H4A 0.2761 0.0009 0.9337 0.024 Uiso calc R 1 . .
    C C5A 0.3298(2) 0.09255(18) 0.86483(5) 0.0197(3) Uani d . 1 . .
    H H5A 0.1786 0.1394 0.8613 0.024 Uiso calc R 1 . .
    C C6A 0.4958(2) 0.10657(17) 0.82647(5) 0.0158(3) Uani d . 1 . .
    C C7A 0.4201(2) 0.19297(17) 0.77999(5) 0.0169(3) Uani d . 1 . .
    C C8A 0.5949(2) 0.25902(17) 0.74603(5) 0.0174(3) Uani d . 1 . .
    H H8A 0.7450 0.2555 0.7548 0.021 Uiso calc R 1 . .
    C C9A 0.5374(2) 0.32427(17) 0.70247(5) 0.0170(3) Uani d . 1 . .
    H H9A 0.3891 0.3156 0.6941 0.020 Uiso calc R 1 . .
    C C10A 0.6854(2) 0.40782(17) 0.66680(5) 0.0158(3) Uani d . 1 . .
    C C11A 0.6179(2) 0.43784(17) 0.61919(5) 0.0172(3) Uani d . 1 . .
    H H11A 0.4811 0.4026 0.6109 0.021 Uiso calc R 1 . .
    C C12A 0.7501(2) 0.51888(17) 0.58421(5) 0.0185(3) Uani d . 1 . .
    H H12A 0.7027 0.5350 0.5527 0.022 Uiso calc R 1 . .
    C C13A 0.9536(2) 0.57638(17) 0.59585(5) 0.0179(3) Uani d . 1 . .
    C C14A 1.0189(2) 0.54932(17) 0.64355(5) 0.0181(3) Uani d . 1 . .
    H H14A 1.1525 0.5887 0.6521 0.022 Uiso calc R 1 . .
    C C15A 0.8900(2) 0.46549(17) 0.67837(5) 0.0177(3) Uani d . 1 . .
    H H15A 0.9396 0.4474 0.7096 0.021 Uiso calc R 1 . .
    C C16A 1.0971(2) 0.66602(19) 0.55834(5) 0.0224(3) Uani d . 1 . .
    H H16A 0.9997 0.7509 0.5414 0.034 Uiso calc R 1 . .
    H H16B 1.1753 0.5841 0.5354 0.034 Uiso calc R 1 . .
    H H16C 1.2079 0.7203 0.5743 0.034 Uiso calc R 1 . .
    O O1B -0.02096(17) 0.84372(13) 0.73497(4) 0.0228(2) Uani d . 1 . .
    O O2B 0.65858(19) 1.10645(15) 0.52474(4) 0.0302(3) Uani d . 1 . .
    O O3B 0.3249(2) 1.25845(15) 0.52514(4) 0.0342(3) Uani d . 1 . .
    N N1B 0.4637(2) 1.14949(16) 0.54285(4) 0.0227(3) Uani d . 1 . .
    C C1B 0.4905(2) 0.88516(18) 0.65652(5) 0.0193(3) Uani d . 1 . .
    H H1B 0.5979 0.8123 0.6726 0.023 Uiso calc R 1 . .
    C C2B 0.5542(2) 0.95813(18) 0.61183(5) 0.0196(3) Uani d . 1 . .
    H H2B 0.7030 0.9339 0.5976 0.024 Uiso calc R 1 . .
    C C3B 0.3911(2) 1.06743(17) 0.58920(5) 0.0181(3) Uani d . 1 . .
    C C4B 0.1681(2) 1.10666(18) 0.60879(5) 0.0204(3) Uani d . 1 . .
    H H4B 0.0625 1.1817 0.5928 0.024 Uiso calc R 1 . .
    C C5B 0.1060(2) 1.03113(18) 0.65291(5) 0.0192(3) Uani d . 1 . .
    H H5B -0.0441 1.0541 0.6665 0.023 Uiso calc R 1 . .
    C C6B 0.2662(2) 0.92085(17) 0.67722(5) 0.0167(3) Uani d . 1 . .
    C C7B 0.1851(2) 0.84063(17) 0.72448(5) 0.0175(3) Uani d . 1 . .
    C C8B 0.3587(2) 0.75994(18) 0.75670(5) 0.0190(3) Uani d . 1 . .
    H H8B 0.5139 0.7541 0.7466 0.023 Uiso calc R 1 . .
    C C9B 0.2950(2) 0.69516(17) 0.80024(5) 0.0186(3) Uani d . 1 . .
    H H9B 0.1380 0.7050 0.8089 0.022 Uiso calc R 1 . .
    C C10B 0.4455(2) 0.61059(17) 0.83569(5) 0.0176(3) Uani d . 1 . .
    C C11B 0.3559(2) 0.57945(18) 0.88324(5) 0.0196(3) Uani d . 1 . .
    H H11B 0.2014 0.6141 0.8919 0.024 Uiso calc R 1 . .
    C C12B 0.4946(2) 0.49752(18) 0.91766(5) 0.0203(3) Uani d . 1 . .
    H H12B 0.4320 0.4792 0.9491 0.024 Uiso calc R 1 . .
    C C13B 0.7260(2) 0.44249(18) 0.90559(5) 0.0194(3) Uani d . 1 . .
    C C14B 0.8147(2) 0.47184(18) 0.85790(5) 0.0197(3) Uani d . 1 . .
    H H14B 0.9684 0.4348 0.8490 0.024 Uiso calc R 1 . .
    C C15B 0.6776(2) 0.55527(18) 0.82360(5) 0.0192(3) Uani d . 1 . .
    H H15B 0.7408 0.5746 0.7922 0.023 Uiso calc R 1 . .
    C C16B 0.8747(3) 0.3557(2) 0.94323(5) 0.0236(3) Uani d . 1 . .
    H H16D 0.8475 0.4184 0.9731 0.035 Uiso calc R 1 . .
    H H16E 1.0334 0.3520 0.9317 0.035 Uiso calc R 1 . .
    H H16F 0.8385 0.2413 0.9489 0.035 Uiso calc R 1 . .
loop_
    _atom_site_aniso_label
    _atom_site_aniso_U_11
    _atom_site_aniso_U_22
    _atom_site_aniso_U_33
    _atom_site_aniso_U_12
    _atom_site_aniso_U_13
    _atom_site_aniso_U_23
    O1A 0.0172(5) 0.0334(6) 0.0213(5) -0.0041(4) -0.0029(4) 0.0080(4)
    O2A 0.0253(6) 0.0570(8) 0.0311(6) 0.0002(5) -0.0093(5) 0.0183(6)
    O3A 0.0333(6) 0.0294(6) 0.0187(5) -0.0066(5) 0.0006(4) 0.0073(4)
    N1A 0.0267(6) 0.0219(6) 0.0173(6) -0.0033(5) -0.0037(5) 0.0040(5)
    C1A 0.0173(6) 0.0225(7) 0.0174(6) -0.0017(5) 0.0016(5) 0.0022(5)
    C2A 0.0172(6) 0.0226(7) 0.0187(7) -0.0005(5) -0.0023(5) 0.0035(5)
    C3A 0.0205(7) 0.0170(6) 0.0143(6) -0.0036(5) -0.0030(5) 0.0023(5)
    C4A 0.0190(7) 0.0243(7) 0.0175(6) -0.0040(5) 0.0014(5) 0.0032(5)
    C5A 0.0165(6) 0.0232(7) 0.0187(6) -0.0009(5) -0.0009(5) 0.0037(5)
    C6A 0.0171(6) 0.0146(6) 0.0161(6) -0.0034(5) -0.0014(5) 0.0010(5)
    C7A 0.0186(6) 0.0172(6) 0.0147(6) -0.0024(5) -0.0002(5) 0.0017(5)
    C8A 0.0159(6) 0.0177(6) 0.0184(6) -0.0025(5) 0.0000(5) 0.0012(5)
    C9A 0.0159(6) 0.0181(6) 0.0166(6) -0.0015(5) -0.0002(5) 0.0005(5)
    C10A 0.0166(6) 0.0146(6) 0.0155(6) -0.0002(5) 0.0001(5) 0.0012(5)
    C11A 0.0163(6) 0.0178(6) 0.0176(6) -0.0027(5) -0.0010(5) -0.0002(5)
    C12A 0.0223(7) 0.0190(7) 0.0132(6) -0.0001(5) -0.0004(5) 0.0014(5)
    C13A 0.0190(6) 0.0149(6) 0.0184(6) 0.0005(5) 0.0028(5) 0.0013(5)
    C14A 0.0150(6) 0.0189(7) 0.0204(7) -0.0028(5) -0.0001(5) -0.0006(5)
    C15A 0.0185(6) 0.0187(7) 0.0155(6) -0.0010(5) -0.0011(5) 0.0005(5)
    C16A 0.0235(7) 0.0222(7) 0.0208(7) -0.0040(6) 0.0038(5) 0.0027(5)
    O1B 0.0193(5) 0.0286(6) 0.0201(5) -0.0027(4) -0.0007(4) 0.0026(4)
    O2B 0.0307(6) 0.0363(6) 0.0235(5) -0.0083(5) 0.0044(4) 0.0055(5)
    O3B 0.0455(7) 0.0300(6) 0.0249(6) 0.0027(5) -0.0036(5) 0.0107(5)
    N1B 0.0318(7) 0.0202(6) 0.0169(6) -0.0065(5) -0.0013(5) 0.0020(5)
    C1B 0.0185(6) 0.0180(7) 0.0209(7) -0.0001(5) -0.0033(5) 0.0033(5)
    C2B 0.0173(6) 0.0197(7) 0.0212(7) -0.0014(5) 0.0009(5) -0.0002(5)
    C3B 0.0255(7) 0.0152(6) 0.0140(6) -0.0045(5) -0.0020(5) 0.0012(5)
    C4B 0.0227(7) 0.0179(7) 0.0201(7) 0.0006(5) -0.0052(5) 0.0019(5)
    C5B 0.0181(6) 0.0191(7) 0.0199(7) -0.0002(5) -0.0016(5) 0.0002(5)
    C6B 0.0187(6) 0.0160(6) 0.0156(6) -0.0029(5) -0.0022(5) 0.0001(5)
    C7B 0.0191(6) 0.0163(6) 0.0170(6) -0.0021(5) -0.0015(5) -0.0004(5)
    C8B 0.0176(6) 0.0206(7) 0.0187(7) -0.0014(5) -0.0022(5) 0.0017(5)
    C9B 0.0193(6) 0.0181(7) 0.0184(6) -0.0020(5) -0.0016(5) 0.0008(5)
    C10B 0.0204(7) 0.0177(6) 0.0155(6) -0.0047(5) -0.0028(5) 0.0018(5)
    C11B 0.0181(6) 0.0225(7) 0.0179(6) -0.0024(5) -0.0003(5) 0.0024(5)
    C12B 0.0234(7) 0.0222(7) 0.0152(6) -0.0036(6) -0.0010(5) 0.0035(5)
    C13B 0.0215(7) 0.0175(7) 0.0198(7) -0.0043(5) -0.0032(5) 0.0011(5)
    C14B 0.0179(6) 0.0214(7) 0.0194(7) -0.0015(5) -0.0012(5) 0.0018(5)
    C15B 0.0226(7) 0.0200(7) 0.0150(6) -0.0040(5) -0.0001(5) 0.0012(5)
    C16B 0.0237(7) 0.0290(8) 0.0177(7) -0.0020(6) -0.0027(5) 0.0057(6)
_geom_special_details
;
All e.s.d.'s (except the e.s.d. in the dihedral angle between two l.s. planes)
are estimated using the full covariance matrix. The cell e.s.d.'s are taken
into account individually in the estimation of e.s.d.'s in distances, angles
and torsion angles; correlations between e.s.d.'s in cell parameters are only
used when they are defined by crystal symmetry. An approximate (isotropic)
treatment of cell e.s.d.'s is used for estimating e.s.d.'s involving l.s.
planes.
;
loop_
    _geom_bond_atom_site_label_1
    _geom_bond_atom_site_label_2
    _geom_bond_site_symmetry_2
    _geom_bond_distance
    _geom_bond_publ_flag
    O1A C7A . 1.2256(16) ?
    O2A N1A . 1.2219(16) ?
    O3A N1A . 1.2263(16) ?
    N1A C3A . 1.4728(17) ?
    C1A C2A . 1.3903(18) ?
    C1A C6A . 1.3919(18) ?
    C1A H1A . 0.93 ?
    C2A C3A . 1.3805(19) ?
    C2A H2A . 0.93 ?
    C3A C4A . 1.3780(19) ?
    C4A C5A . 1.3857(18) ?
    C4A H4A . 0.93 ?
    C5A C6A . 1.3944(18) ?
    C5A H5A . 0.93 ?
    C6A C7A . 1.5048(18) ?
    C7A C8A . 1.4735(18) ?
    C8A C9A . 1.3422(18) ?
    C8A H8A . 0.93 ?
    C9A C10A . 1.4644(18) ?
    C9A H9A . 0.93 ?
    C10A C15A . 1.4002(19) ?
    C10A C11A . 1.4024(18) ?
    C11A C12A . 1.3876(18) ?
    C11A H11A . 0.93 ?
    C12A C13A . 1.395(2) ?
    C12A H12A . 0.93 ?
    C13A C14A . 1.3976(19) ?
    C13A C16A . 1.5050(18) ?
    C14A C15A . 1.3853(18) ?
    C14A H14A . 0.93 ?
    C15A H15A . 0.93 ?
    C16A H16A . 0.96 ?
    C16A H16B . 0.96 ?
    C16A H16C . 0.96 ?
    O1B C7B . 1.2224(17) ?
    O2B N1B . 1.2245(16) ?
    O3B N1B . 1.2264(16) ?
    N1B C3B . 1.4751(17) ?
    C1B C2B . 1.3909(19) ?
    C1B C6B . 1.3944(19) ?
    C1B H1B . 0.93 ?
    C2B C3B . 1.3808(19) ?
    C2B H2B . 0.93 ?
    C3B C4B . 1.380(2) ?
    C4B C5B . 1.3839(19) ?
    C4B H4B . 0.93 ?
    C5B C6B . 1.3969(18) ?
    C5B H5B . 0.93 ?
    C6B C7B . 1.5039(18) ?
    C7B C8B . 1.4759(18) ?
    C8B C9B . 1.3370(19) ?
    C8B H8B . 0.93 ?
    C9B C10B . 1.4594(18) ?
    C9B H9B . 0.93 ?
    C10B C15B . 1.3966(19) ?
    C10B C11B . 1.4002(18) ?
    C11B C12B . 1.3903(18) ?
    C11B H11B . 0.93 ?
    C12B C13B . 1.393(2) ?
    C12B H12B . 0.93 ?
    C13B C14B . 1.3992(19) ?
    C13B C16B . 1.5024(19) ?
    C14B C15B . 1.3874(19) ?
    C14B H14B . 0.93 ?
    C15B H15B . 0.93 ?
    C16B H16D . 0.96 ?
    C16B H16E . 0.96 ?
    C16B H16F . 0.96 ?
loop_
    _geom_angle_atom_site_label_1
    _geom_angle_atom_site_label_2
    _geom_angle_atom_site_label_3
    _geom_angle_site_symmetry_1
    _geom_angle_site_symmetry_3
    _geom_angle
    _geom_angle_publ_flag
    O2A N1A O3A . . 123.99(12) ?
    O2A N1A C3A . . 117.98(12) ?
    O3A N1A C3A . . 118.03(12) ?
    C2A C1A C6A . . 119.95(12) ?
    C2A C1A H1A . . 120.0 ?
    C6A C1A H1A . . 120.0 ?
    C3A C2A C1A . . 118.73(12) ?
    C3A C2A H2A . . 120.6 ?
    C1A C2A H2A . . 120.6 ?
    C4A C3A C2A . . 122.82(12) ?
    C4A C3A N1A . . 119.25(12) ?
    C2A C3A N1A . . 117.92(12) ?
    C3A C4A C5A . . 117.86(12) ?
    C3A C4A H4A . . 121.1 ?
    C5A C4A H4A . . 121.1 ?
    C4A C5A C6A . . 121.03(13) ?
    C4A C5A H5A . . 119.5 ?
    C6A C5A H5A . . 119.5 ?
    C1A C6A C5A . . 119.60(12) ?
    C1A C6A C7A . . 122.29(12) ?
    C5A C6A C7A . . 118.08(12) ?
    O1A C7A C8A . . 122.24(12) ?
    O1A C7A C6A . . 119.41(12) ?
    C8A C7A C6A . . 118.34(11) ?
    C9A C8A C7A . . 120.01(12) ?
    C9A C8A H8A . . 120.0 ?
    C7A C8A H8A . . 120.0 ?
    C8A C9A C10A . . 126.33(13) ?
    C8A C9A H9A . . 116.8 ?
    C10A C9A H9A . . 116.8 ?
    C15A C10A C11A . . 117.72(12) ?
    C15A C10A C9A . . 122.96(12) ?
    C11A C10A C9A . . 119.28(12) ?
    C12A C11A C10A . . 121.57(13) ?
    C12A C11A H11A . . 119.2 ?
    C10A C11A H11A . . 119.2 ?
    C11A C12A C13A . . 120.58(12) ?
    C11A C12A H12A . . 119.7 ?
    C13A C12A H12A . . 119.7 ?
    C12A C13A C14A . . 117.86(12) ?
    C12A C13A C16A . . 121.01(12) ?
    C14A C13A C16A . . 121.13(13) ?
    C15A C14A C13A . . 121.84(13) ?
    C15A C14A H14A . . 119.1 ?
    C13A C14A H14A . . 119.1 ?
    C14A C15A C10A . . 120.40(12) ?
    C14A C15A H15A . . 119.8 ?
    C10A C15A H15A . . 119.8 ?
    C13A C16A H16A . . 109.5 ?
    C13A C16A H16B . . 109.5 ?
    H16A C16A H16B . . 109.5 ?
    C13A C16A H16C . . 109.5 ?
    H16A C16A H16C . . 109.5 ?
    H16B C16A H16C . . 109.5 ?
    O2B N1B O3B . . 124.08(12) ?
    O2B N1B C3B . . 118.32(12) ?
    O3B N1B C3B . . 117.60(12) ?
    C2B C1B C6B . . 120.27(12) ?
    C2B C1B H1B . . 119.9 ?
    C6B C1B H1B . . 119.9 ?
    C3B C2B C1B . . 118.31(13) ?
    C3B C2B H2B . . 120.8 ?
    C1B C2B H2B . . 120.8 ?
    C4B C3B C2B . . 122.99(12) ?
    C4B C3B N1B . . 119.29(12) ?
    C2B C3B N1B . . 117.69(12) ?
    C3B C4B C5B . . 118.12(12) ?
    C3B C4B H4B . . 120.9 ?
    C5B C4B H4B . . 120.9 ?
    C4B C5B C6B . . 120.75(13) ?
    C4B C5B H5B . . 119.6 ?
    C6B C5B H5B . . 119.6 ?
    C1B C6B C5B . . 119.56(12) ?
    C1B C6B C7B . . 122.63(12) ?
    C5B C6B C7B . . 117.79(12) ?
    O1B C7B C8B . . 122.13(12) ?
    O1B C7B C6B . . 119.37(12) ?
    C8B C7B C6B . . 118.50(12) ?
    C9B C8B C7B . . 120.66(13) ?
    C9B C8B H8B . . 119.7 ?
    C7B C8B H8B . . 119.7 ?
    C8B C9B C10B . . 126.94(13) ?
    C8B C9B H9B . . 116.5 ?
    C10B C9B H9B . . 116.5 ?
    C15B C10B C11B . . 118.17(12) ?
    C15B C10B C9B . . 122.17(12) ?
    C11B C10B C9B . . 119.65(12) ?
    C12B C11B C10B . . 120.96(13) ?
    C12B C11B H11B . . 119.5 ?
    C10B C11B H11B . . 119.5 ?
    C11B C12B C13B . . 120.84(13) ?
    C11B C12B H12B . . 119.6 ?
    C13B C12B H12B . . 119.6 ?
    C12B C13B C14B . . 118.14(12) ?
    C12B C13B C16B . . 120.38(12) ?
    C14B C13B C16B . . 121.47(13) ?
    C15B C14B C13B . . 121.19(13) ?
    C15B C14B H14B . . 119.4 ?
    C13B C14B H14B . . 119.4 ?
    C14B C15B C10B . . 120.68(12) ?
    C14B C15B H15B . . 119.7 ?
    C10B C15B H15B . . 119.7 ?
    C13B C16B H16D . . 109.5 ?
    C13B C16B H16E . . 109.5 ?
    H16D C16B H16E . . 109.5 ?
    C13B C16B H16F . . 109.5 ?
    H16D C16B H16F . . 109.5 ?
    H16E C16B H16F . . 109.5 ?
loop_
    _geom_torsion_atom_site_label_1
    _geom_torsion_atom_site_label_2
    _geom_torsion_atom_site_label_3
    _geom_torsion_atom_site_label_4
    _geom_torsion_site_symmetry_1
    _geom_torsion_site_symmetry_2
    _geom_torsion_site_symmetry_3
    _geom_torsion_site_symmetry_4
    _geom_torsion
    _geom_torsion_publ_flag
    C6A C1A C2A C3A . . . . -0.6(2) ?
    C1A C2A C3A C4A . . . . 0.4(2) ?
    C1A C2A C3A N1A . . . . -179.99(13) ?
    O2A N1A C3A C4A . . . . -169.19(14) ?
    O3A N1A C3A C4A . . . . 11.5(2) ?
    O2A N1A C3A C2A . . . . 11.2(2) ?
    O3A N1A C3A C2A . . . . -168.15(13) ?
    C2A C3A C4A C5A . . . . 0.0(2) ?
    N1A C3A C4A C5A . . . . -179.61(13) ?
    C3A C4A C5A C6A . . . . -0.2(2) ?
    C2A C1A C6A C5A . . . . 0.5(2) ?
    C2A C1A C6A C7A . . . . -177.56(13) ?
    C4A C5A C6A C1A . . . . 0.0(2) ?
    C4A C5A C6A C7A . . . . 178.06(13) ?
    C1A C6A C7A O1A . . . . 159.57(14) ?
    C5A C6A C7A O1A . . . . -18.5(2) ?
    C1A C6A C7A C8A . . . . -21.7(2) ?
    C5A C6A C7A C8A . . . . 160.26(13) ?
    O1A C7A C8A C9A . . . . -6.7(2) ?
    C6A C7A C8A C9A . . . . 174.58(12) ?
    C7A C8A C9A C10A . . . . 174.30(12) ?
    C8A C9A C10A C15A . . . . -15.3(2) ?
    C8A C9A C10A C11A . . . . 167.03(13) ?
    C15A C10A C11A C12A . . . . 1.2(2) ?
    C9A C10A C11A C12A . . . . 179.00(12) ?
    C10A C11A C12A C13A . . . . -1.3(2) ?
    C11A C12A C13A C14A . . . . 0.1(2) ?
    C11A C12A C13A C16A . . . . -179.37(13) ?
    C12A C13A C14A C15A . . . . 1.2(2) ?
    C16A C13A C14A C15A . . . . -179.32(13) ?
    C13A C14A C15A C10A . . . . -1.3(2) ?
    C11A C10A C15A C14A . . . . 0.09(19) ?
    C9A C10A C15A C14A . . . . -177.62(12) ?
    C6B C1B C2B C3B . . . . 0.8(2) ?
    C1B C2B C3B C4B . . . . -0.3(2) ?
    C1B C2B C3B N1B . . . . 177.49(12) ?
    O2B N1B C3B C4B . . . . -176.27(13) ?
    O3B N1B C3B C4B . . . . 4.54(19) ?
    O2B N1B C3B C2B . . . . 5.84(19) ?
    O3B N1B C3B C2B . . . . -173.35(13) ?
    C2B C3B C4B C5B . . . . -0.7(2) ?
    N1B C3B C4B C5B . . . . -178.43(12) ?
    C3B C4B C5B C6B . . . . 1.2(2) ?
    C2B C1B C6B C5B . . . . -0.3(2) ?
    C2B C1B C6B C7B . . . . 177.65(13) ?
    C4B C5B C6B C1B . . . . -0.7(2) ?
    C4B C5B C6B C7B . . . . -178.75(13) ?
    C1B C6B C7B O1B . . . . -162.74(14) ?
    C5B C6B C7B O1B . . . . 15.3(2) ?
    C1B C6B C7B C8B . . . . 17.1(2) ?
    C5B C6B C7B C8B . . . . -164.91(12) ?
    O1B C7B C8B C9B . . . . -3.8(2) ?
    C6B C7B C8B C9B . . . . 176.38(13) ?
    C7B C8B C9B C10B . . . . 179.38(13) ?
    C8B C9B C10B C15B . . . . -13.8(2) ?
    C8B C9B C10B C11B . . . . 167.69(14) ?
    C15B C10B C11B C12B . . . . 0.7(2) ?
    C9B C10B C11B C12B . . . . 179.31(13) ?
    C10B C11B C12B C13B . . . . -0.7(2) ?
    C11B C12B C13B C14B . . . . -0.1(2) ?
    C11B C12B C13B C16B . . . . 179.37(14) ?
    C12B C13B C14B C15B . . . . 0.8(2) ?
    C16B C13B C14B C15B . . . . -178.62(14) ?
    C13B C14B C15B C10B . . . . -0.8(2) ?
    C11B C10B C15B C14B . . . . 0.0(2) ?
    C9B C10B C15B C14B . . . . -178.54(13) ?
loop_
    _geom_hbond_atom_site_label_D
    _geom_hbond_atom_site_label_H
    _geom_hbond_atom_site_label_A
    _geom_hbond_site_symmetry_A
    _geom_hbond_distance_DH
    _geom_hbond_distance_HA
    _geom_hbond_distance_DA
    _geom_hbond_angle_DHA
    _geom_hbond_publ_flag
    C1A H1A O1B 1_645 0.93 2.58 3.2597(17) 131 y
    C9A H9A O1A 1_555 0.93 2.48 2.8045(17) 101 y
    C9B H9B O1B 1_555 0.93 2.48 2.8112(17) 101 y
    C1B H1B Cg1 1_555 0.93 2.90 3.4853(15) 123 y
    C4B H4B Cg1 1_465 0.93 2.86 3.4837(15) 126 y
    C16A H16C Cg2 1_655 0.96 2.91 3.7837(15) 151 y
