# Supplementary material for: (E)-3-(4-Methyl­phen­yl)-1-(4-nitro­phenyl)prop-2-en-1-one
Source: Acta Crystallogr Sect E Struct Rep Online. 2008 May 3;64(Pt 6):o954–5. doi: 10.1107/S1600536808012257 (PMC2961424; doi:10.1107/S1600536808012257)
Supplement: Supplementary file 2 [file e-64-0o954-Isup2.hkl]

# 
# h,k,l, Fc-squared, Fo-squared, sigma(Fo-squared) and status flag 
# 
data_I
_shelx_title ' patil101_0m in P-1 (100K)' 
_shelx_refln_list_code          4 
_shelx_F_calc_maximum      302.81 
_exptl_crystal_F_000       560.00 
_reflns_d_resolution_high  0.7330 
 
loop_ 
 _symmetry_equiv_pos_as_xyz 
 'x, y, z' 
 '-x, -y, -z' 
 
_cell_length_a     5.8857 
_cell_length_b     7.8800 
_cell_length_c    27.4745 
_cell_angle_alpha  88.793 
_cell_angle_beta   85.665 
_cell_angle_gamma  82.645 
 
_shelx_F_squared_multiplier     1.000 
 
loop_ 
 _refln_index_h 
 _refln_index_k 
 _refln_index_l 
 _refln_F_squared_calc 
 _refln_F_squared_meas 
 _refln_F_squared_sigma 
 _refln_observed_status 
   1   0   0     7316.54     7096.62     49.52 o 
   2   0   0        1.46        2.01      0.50 o 
   3   0   0       64.64       88.05      1.78 o 
   4   0   0        0.33        0.37      0.71 o 
   5   0   0       90.98       82.82      3.35 o 
   6   0   0       87.21       78.24      4.52 o 
   7   0   0        6.35        7.37      3.51 o 
  -7   1   0        2.98        3.43      2.66 o 
  -6   1   0        7.81        9.14      2.81 o 
  -5   1   0      118.21      110.67      5.58 o 
  -4   1   0       22.64       30.79      1.28 o 
  -3   1   0       12.82       20.31      0.87 o 
  -2   1   0        8.84       15.75      0.62 o 
  -1   1   0     1780.96     1773.90     14.08 o 
   0   1   0      827.35      775.93     20.63 o 
   1   1   0     1689.95     1776.71     19.84 o 
   2   1   0        1.67        6.52      0.73 o 
   3   1   0      136.46      179.69      2.88 o 
   4   1   0        0.79        1.61      0.83 o 
   5   1   0        1.05        3.15      1.40 o 
   6   1   0       20.15       11.46      3.19 o 
   7   1   0       39.42       43.68      5.24 o 
   8   1   0       10.69       13.79      4.78 o 
  -7   2   0        0.53       -0.85      3.30 o 
  -6   2   0       89.93       95.51      7.59 o 
  -5   2   0        0.04       -0.04      1.27 o 
  -4   2   0       35.11       34.11      1.62 o 
  -3   2   0     1786.27     1860.88     14.47 o 
  -2   2   0      226.58      278.46      3.34 o 
  -1   2   0     4917.69     5014.43     45.42 o 
   0   2   0     2418.25     2422.74     27.51 o 
   1   2   0     5405.63     5528.58     62.26 o 
   2   2   0       37.99       31.72      1.58 o 
   3   2   0      867.30      946.19      8.83 o 
   4   2   0      215.12      239.58      4.37 o 
   5   2   0       11.06        9.17      1.54 o 
   6   2   0       36.29       30.64      5.78 o 
   7   2   0        9.63        8.93      3.25 o 
  -7   3   0       32.84       33.04      7.11 o 
  -6   3   0       57.36       42.76      4.50 o 
  -5   3   0       12.41       10.93      2.35 o 
  -4   3   0      381.76      371.92      7.36 o 
  -3   3   0      400.03      396.82      5.66 o 
  -2   3   0      157.36      175.34      2.48 o 
  -1   3   0      171.66      190.42      2.88 o 
   0   3   0     3208.49     3219.63     33.74 o 
   1   3   0      322.04      295.99      3.83 o 
   2   3   0       67.38       69.99      2.49 o 
   3   3   0        8.15       14.96      1.49 o 
   4   3   0      150.96      167.60      5.01 o 
   5   3   0        2.92        2.58      1.28 o 
   6   3   0      546.51      534.64     12.15 o 
   7   3   0       28.92       14.63      6.02 o 
  -6   4   0        0.49        1.28      3.22 o 
  -5   4   0       35.16       44.83      4.86 o 
  -4   4   0      112.22      108.95      4.66 o 
  -3   4   0       76.89       69.31      2.53 o 
  -2   4   0      569.16      581.00      7.10 o 
  -1   4   0        0.26        0.70      0.46 o 
   0   4   0       68.84       81.01      2.16 o 
   1   4   0        5.95        4.54      1.26 o 
   2   4   0       92.48       81.54      2.92 o 
   3   4   0        0.12        0.79      1.18 o 
   4   4   0       11.46       13.50      2.28 o 
   5   4   0      719.94      682.94     21.07 o 
   6   4   0      790.03      827.00     20.23 o 
   7   4   0       14.72       14.39      4.34 o 
  -6   5   0       69.68       85.66     17.01 o 
  -5   5   0       89.68       84.81      7.22 o 
  -4   5   0      172.85      167.50      7.66 o 
  -3   5   0       36.22       28.70      2.88 o 
  -2   5   0       67.69       70.64      2.45 o 
  -1   5   0       73.56       83.12      2.47 o 
   0   5   0        0.18        1.22      0.99 o 
   1   5   0       68.58       68.51      6.22 o 
   2   5   0        0.84        0.36      0.72 o 
   3   5   0        2.05        1.19      1.49 o 
   4   5   0        1.58        1.95      1.73 o 
   5   5   0      163.15      173.33      8.37 o 
   6   5   0       72.93       83.60      8.60 o 
   7   5   0       13.01       12.03      6.95 o 
  -6   6   0        1.51        1.91      4.45 o 
  -5   6   0        0.27        0.58      2.93 o 
  -4   6   0        8.90        4.74      2.60 o 
  -3   6   0      158.58      170.74      8.86 o 
  -2   6   0      173.26      180.59      6.15 o 
  -1   6   0      574.86      621.93      7.75 o 
   0   6   0       40.30       36.65      4.28 o 
   1   6   0        0.14        0.00      2.86 o 
   2   6   0      217.26      210.87      6.36 o 
   3   6   0     1357.27     1449.33     19.78 o 
   4   6   0      363.66      373.98     13.38 o 
   5   6   0       58.99       63.04      6.49 o 
   6   6   0       88.16       95.10      8.96 o 
   7   6   0      102.25       81.78     16.92 o 
  -5   7   0        5.15        3.52      3.92 o 
  -4   7   0       21.13       12.29      3.34 o 
  -3   7   0      542.31      601.80     16.79 o 
  -2   7   0      154.58      143.12      7.18 o 
  -1   7   0       34.27       33.64      2.50 o 
   0   7   0       40.96       34.81      3.86 o 
   1   7   0        8.99        4.57      2.86 o 
   2   7   0      446.93      436.08     15.83 o 
   3   7   0       26.60       28.09      4.39 o 
   4   7   0       44.66       46.43     13.47 o 
   5   7   0       23.74       20.86      4.31 o 
   6   7   0       45.86       53.90      7.38 o 
  -4   8   0        3.31       -0.94      4.22 o 
  -3   8   0       19.13        9.66      4.53 o 
  -2   8   0       88.49       91.27      6.52 o 
  -1   8   0       10.40        7.75      2.54 o 
   0   8   0      149.05      162.18      9.77 o 
   1   8   0       21.26       25.15      3.91 o 
   2   8   0       12.74        7.91      3.11 o 
   3   8   0      461.67      487.52     20.29 o 
   4   8   0       13.23       21.64      6.23 o 
   5   8   0       53.42       46.87     12.42 o 
   6   8   0       85.09       86.79      7.88 o 
  -3   9   0       22.39       18.55      5.66 o 
  -2   9   0       39.20       39.90      7.11 o 
  -1   9   0       29.12       28.88      4.19 o 
   0   9   0        3.46        2.74      2.44 o 
   1   9   0        4.74        6.34      2.36 o 
   2   9   0       54.60       60.95      6.06 o 
   3   9   0      119.39      118.53      9.60 o 
   4   9   0       86.61       75.51      9.43 o 
   5   9   0       54.46       66.93     10.52 o 
  -1  10   0       63.80       52.78      6.99 o 
   0  10   0       45.13       49.21      4.98 o 
   1  10   0       18.16       15.13      3.23 o 
   2  10   0      116.16      145.47      8.35 o 
   3  10   0       30.46       20.04      5.22 o 
  -3 -10   1        9.41        7.75      4.38 o 
  -2 -10   1      501.13      508.00     31.82 o 
  -1 -10   1      215.00      232.90     18.86 o 
   0 -10   1        1.84       -0.17      2.80 o 
   1 -10   1       25.02       43.36      6.90 o 
  -5  -9   1       53.79       67.77     10.78 o 
  -4  -9   1        1.12        5.30      4.55 o 
  -3  -9   1       18.76       21.21      5.56 o 
  -2  -9   1       10.60       13.13      3.87 o 
  -1  -9   1       11.98        8.59      5.05 o 
   0  -9   1       27.08       31.01      3.91 o 
   1  -9   1      109.70      112.13      7.75 o 
   2  -9   1        4.24        4.50      3.78 o 
   3  -9   1       16.81       11.15      5.12 o 
  -6  -8   1        0.63       -3.71      3.22 o 
  -5  -8   1      225.55      233.13      9.75 o 
  -4  -8   1       10.40       12.54      5.22 o 
  -3  -8   1       15.55       21.47      5.22 o 
  -2  -8   1      120.11      112.98      7.66 o 
  -1  -8   1        8.64        9.16      2.57 o 
   0  -8   1       65.63       60.63      4.10 o 
   1  -8   1       31.29       35.13      3.94 o 
   2  -8   1      141.33      144.22      7.87 o 
   3  -8   1      143.35      145.37     10.66 o 
   4  -8   1       30.96       30.76     25.59 o 
  -6  -7   1        2.52        0.89      4.76 o 
  -5  -7   1       38.93       40.68      5.52 o 
  -4  -7   1       99.27      110.76      6.24 o 
  -3  -7   1       45.58       40.68      5.06 o 
  -2  -7   1      715.34      695.04     22.65 o 
  -1  -7   1       48.77       54.22      2.66 o 
   0  -7   1       24.06       24.76      1.68 o 
   1  -7   1        4.49        3.16      1.25 o 
   2  -7   1       25.71       22.34      2.38 o 
   3  -7   1      405.21      430.70      9.95 o 
   4  -7   1       30.90       31.73      4.34 o 
   5  -7   1        6.18        6.22      3.98 o 
  -7  -6   1        5.08        1.07      4.16 o 
  -6  -6   1        0.60        0.04      3.45 o 
  -5  -6   1        1.03        2.19      2.86 o 
  -4  -6   1        3.62        3.80      2.35 o 
  -3  -6   1        0.12        0.05      1.51 o 
  -2  -6   1        2.52        3.10      1.66 o 
  -1  -6   1      228.14      230.73      5.40 o 
   0  -6   1      163.05      172.68      6.03 o 
   1  -6   1      100.39      100.38      2.87 o 
   2  -6   1       80.63       77.39      3.49 o 
   3  -6   1      127.99      139.64      5.82 o 
   4  -6   1      159.45      179.92     11.67 o 
   5  -6   1       14.23        6.20      3.37 o 
   6  -6   1       73.44       74.75      9.27 o 
  -7  -5   1       18.46       25.98      6.61 o 
  -6  -5   1      127.32      122.81      9.97 o 
  -5  -5   1        1.07       -0.06      2.29 o 
  -4  -5   1      547.41      543.81     11.58 o 
  -3  -5   1      114.72      109.35      4.39 o 
  -2  -5   1       47.57       44.35      2.58 o 
  -1  -5   1       27.23       30.37      3.26 o 
   0  -5   1      135.29      127.83      3.83 o 
   1  -5   1      839.75      869.11     10.21 o 
   2  -5   1        2.88        5.56      1.25 o 
   3  -5   1       90.21       88.76      4.46 o 
   4  -5   1      442.08      436.86     20.56 o 
   5  -5   1        1.61        1.91      2.67 o 
   6  -5   1       60.83       73.21     11.32 o 
  -7  -4   1        6.00       11.82      4.27 o 
  -6  -4   1      441.87      474.12     14.44 o 
  -5  -4   1       12.57       13.64      3.09 o 
  -4  -4   1      134.22      133.91      5.43 o 
  -3  -4   1      132.73      129.60      4.56 o 
  -2  -4   1       76.95       74.05      2.80 o 
  -1  -4   1       26.40       19.06      1.13 o 
   0  -4   1        0.53        0.06      0.59 o 
   1  -4   1      632.22      644.69      6.64 o 
   2  -4   1      224.22      227.78      4.11 o 
   3  -4   1      475.28      446.00      8.67 o 
   4  -4   1      315.78      326.22      7.73 o 
   5  -4   1       46.89       45.84      4.58 o 
   6  -4   1        9.12        4.85      3.74 o 
   7  -4   1        3.70        8.59      6.99 o 
  -7  -3   1       46.78       60.82      7.95 o 
  -6  -3   1      172.18      154.72     11.95 o 
  -5  -3   1     1764.46     1838.22     21.87 o 
  -4  -3   1      468.36      495.70      9.26 o 
  -3  -3   1      103.77      103.69      2.78 o 
  -2  -3   1      279.87      257.14      5.17 o 
  -1  -3   1      130.35      118.13      2.27 o 
   0  -3   1        0.50       -0.19      0.58 o 
   1  -3   1      228.73      225.24      3.67 o 
   2  -3   1      364.85      386.72      4.54 o 
   3  -3   1       30.62       27.94      1.50 o 
   4  -3   1     1880.24     2031.68     25.52 o 
   5  -3   1       86.84       86.33      5.26 o 
   6  -3   1       57.42       46.45      4.59 o 
   7  -3   1        0.98       -3.45      4.37 o 
  -7  -2   1       12.74       23.81      4.11 o 
  -6  -2   1       48.21       42.08      4.47 o 
  -5  -2   1       75.71       80.05      3.91 o 
  -4  -2   1        4.84        1.97      1.07 o 
  -3  -2   1       74.25       81.53      1.93 o 
  -2  -2   1       20.98       14.45      1.13 o 
  -1  -2   1        0.04        2.51      1.53 o 
   0  -2   1        0.20        0.84      0.48 o 
   1  -2   1      607.76      620.17      7.10 o 
   2  -2   1      316.07      358.95      4.04 o 
   3  -2   1      360.92      429.50      4.86 o 
   4  -2   1      223.08      188.56      3.30 o 
   5  -2   1        0.36        2.85      1.37 o 
   6  -2   1       13.19       22.38      2.68 o 
   7  -2   1       12.83       16.92      5.32 o 
  -7  -1   1        0.58       -0.82      2.46 o 
  -6  -1   1       17.02        8.06      3.14 o 
  -5  -1   1       94.95       85.53      3.47 o 
  -4  -1   1        0.04        0.80      0.84 o 
  -3  -1   1      699.75      827.26      7.79 o 
  -2  -1   1       90.92       88.21      2.32 o 
  -1  -1   1       36.33       39.53      1.18 o 
   0  -1   1        2.26        2.92      0.45 o 
   1  -1   1    10228.31     9832.48     74.97 o 
   2  -1   1       49.35       56.86      1.17 o 
   3  -1   1     1304.15     1505.90     11.17 o 
   4  -1   1       70.23       74.36      1.76 o 
   5  -1   1       71.39       68.46      3.00 o 
   6  -1   1        3.15        1.46      1.89 o 
   7  -1   1       33.03       32.29      4.16 o 
  -7   0   1        1.97        1.70      6.15 o 
  -6   0   1        0.01        0.18      1.75 o 
  -5   0   1        4.55        8.32      1.41 o 
  -4   0   1      120.19      125.62      2.62 o 
  -3   0   1      200.79      218.91      2.85 o 
  -2   0   1      130.44      110.98      1.74 o 
  -1   0   1      707.33      678.13      5.43 o 
   0   0   1        7.81        0.06      0.05 o 
   1   0   1      298.62      288.87      2.73 o 
   2   0   1      333.81      316.04      3.33 o 
   3   0   1      371.80      376.77      4.02 o 
   4   0   1      157.55      175.24      3.26 o 
   5   0   1      106.63      102.19      5.20 o 
   6   0   1       51.60       49.15      4.11 o 
   7   0   1        0.73        0.28      2.95 o 
  -7   1   1        1.15        3.06      2.62 o 
  -6   1   1      103.39       75.55      5.70 o 
  -5   1   1      122.56      112.03      3.52 o 
  -4   1   1        4.63        2.71      0.68 o 
  -3   1   1       26.57       38.94      1.09 o 
  -2   1   1      181.06      165.10      1.90 o 
  -1   1   1     1734.43     1761.19     12.88 o 
   0   1   1        9.53        8.64      0.58 o 
   1   1   1     1086.64     1045.08     11.82 o 
   2   1   1       34.07       27.25      1.14 o 
   3   1   1       47.19       48.77      1.65 o 
   4   1   1       55.56       68.82      2.50 o 
   5   1   1        5.94        3.44      1.43 o 
   6   1   1      198.72      186.49      9.21 o 
   7   1   1        9.26       11.14      3.94 o 
   8   1   1       20.49       18.28      6.15 o 
  -7   2   1        6.22        7.12      4.12 o 
  -6   2   1       24.30       25.33      2.84 o 
  -5   2   1       10.51        8.78      1.55 o 
  -4   2   1       38.61       36.77      1.70 o 
  -3   2   1      137.15      143.39      2.35 o 
  -2   2   1      733.09      678.60      6.31 o 
  -1   2   1     2435.89     2474.72     24.82 o 
   0   2   1        0.94       -0.72      0.39 o 
   1   2   1    14533.44    14242.26    146.52 o 
   2   2   1       48.08       47.59      2.70 o 
   3   2   1     1011.84     1067.27      9.66 o 
   4   2   1      168.30      201.26      3.95 o 
   5   2   1       23.98       24.23      2.08 o 
   6   2   1        6.34        5.13      1.96 o 
   7   2   1       72.26       64.24      5.74 o 
   8   2   1        0.94        3.42      3.26 o 
  -7   3   1       43.77       45.11      7.68 o 
  -6   3   1       62.28       54.19      5.48 o 
  -5   3   1       27.73       28.00      3.55 o 
  -4   3   1      224.27      225.07      7.11 o 
  -3   3   1        0.43        0.91      0.67 o 
  -2   3   1     1856.78     2046.38     17.12 o 
  -1   3   1      282.66      273.34      3.60 o 
   0   3   1      263.30      282.19      5.34 o 
   1   3   1        3.35        1.48      0.73 o 
   2   3   1      169.13      147.01      3.50 o 
   3   3   1      643.05      708.94      9.91 o 
   4   3   1       59.75       67.44      3.42 o 
   5   3   1       21.55       21.59      2.79 o 
   6   3   1        1.97        2.06      1.85 o 
   7   3   1       30.64       36.15      6.79 o 
  -6   4   1      213.64      227.25     12.01 o 
  -5   4   1      139.54      163.25      7.60 o 
  -4   4   1       59.95       56.00      4.28 o 
  -3   4   1       86.22       69.50      2.74 o 
  -2   4   1      474.14      461.65      5.99 o 
  -1   4   1       36.85       51.59      1.44 o 
   0   4   1      121.98      133.37      3.89 o 
   1   4   1       94.73       89.30      3.87 o 
   2   4   1      605.88      654.10      7.73 o 
   3   4   1      129.21      135.33      4.55 o 
   4   4   1      162.23      159.19      5.69 o 
   5   4   1       31.25       30.85      4.63 o 
   6   4   1      144.23      163.19      8.64 o 
   7   4   1       19.24       10.05      4.00 o 
  -6   5   1       35.42       38.55      7.07 o 
  -5   5   1        5.93        0.88      2.86 o 
  -4   5   1        1.56        8.04      2.58 o 
  -3   5   1      107.65      120.16      4.95 o 
  -2   5   1       29.35       28.41      1.42 o 
  -1   5   1       59.45       58.78      2.08 o 
   0   5   1     1167.26     1158.20     15.35 o 
   1   5   1      322.64      319.66      8.87 o 
   2   5   1       96.38       97.77      3.85 o 
   3   5   1        4.20        4.18      1.05 o 
   4   5   1      301.40      320.57     17.14 o 
   5   5   1       23.99       20.55      3.91 o 
   6   5   1       27.52       16.76      6.31 o 
   7   5   1        4.26        5.39      4.71 o 
  -6   6   1       42.27       41.77      7.50 o 
  -5   6   1        0.03        0.60      3.12 o 
  -4   6   1        0.34       -0.05      2.31 o 
  -3   6   1        7.59        1.81      1.69 o 
  -2   6   1        0.53        0.89      1.50 o 
  -1   6   1       29.64       32.88      1.89 o 
   0   6   1      411.92      410.94      9.58 o 
   1   6   1        4.94        6.23      4.21 o 
   2   6   1      109.68      103.62      4.11 o 
   3   6   1      636.83      634.67      9.85 o 
   4   6   1       63.24       56.50      4.61 o 
   5   6   1       42.75       30.28      4.97 o 
   6   6   1       22.30       23.72      5.42 o 
   7   6   1        1.07       -3.76      4.09 o 
  -5   7   1        9.24        7.00      4.02 o 
  -4   7   1        4.90        7.11      2.90 o 
  -3   7   1       80.05       85.57      8.14 o 
  -2   7   1       84.76       85.53      5.75 o 
  -1   7   1        3.30        4.77      1.28 o 
   0   7   1       32.33       32.31      3.45 o 
   1   7   1      136.85      160.46     14.82 o 
   2   7   1       31.00       32.07      4.21 o 
   3   7   1       50.44       59.31      8.84 o 
   4   7   1       61.10       56.95      4.23 o 
   5   7   1       27.74       20.00      6.65 o 
   6   7   1      221.65      238.77     13.68 o 
  -4   8   1       29.22       31.49      8.67 o 
  -3   8   1        8.01        7.70      4.84 o 
  -2   8   1      110.56      127.93      8.43 o 
  -1   8   1        0.18        1.18      2.06 o 
   0   8   1      169.37      176.53      9.17 o 
   1   8   1        6.99       10.37      4.03 o 
   2   8   1        0.39        1.52      2.36 o 
   3   8   1      409.37      427.83     18.35 o 
   4   8   1        0.13       -0.76      3.70 o 
   5   8   1        1.79        4.16      2.77 o 
   6   8   1      136.05      130.99      9.12 o 
  -3   9   1       17.16       15.57      5.31 o 
  -2   9   1       50.98       62.03     14.77 o 
  -1   9   1        7.50        8.49      3.32 o 
   0   9   1       23.44        7.58      6.99 o 
   1   9   1      104.74      115.67     15.74 o 
   2   9   1       58.24       58.09      5.72 o 
   3   9   1        0.20       -0.51      2.86 o 
   4   9   1        9.19        5.39      4.55 o 
   5   9   1       10.36       13.64      6.31 o 
  -1  10   1      143.96      120.64      9.68 o 
   0  10   1       23.57       29.15      4.01 o 
   1  10   1        9.98       14.48      8.92 o 
   2  10   1       24.35       26.61      4.28 o 
   3  10   1       10.68       16.58      5.14 o 
  -3 -10   2       13.69        5.39      4.29 o 
  -2 -10   2        3.21        7.84      3.68 o 
  -1 -10   2        0.76        2.57      2.96 o 
   0 -10   2        2.58        3.88      3.29 o 
   1 -10   2      154.98      178.89     11.95 o 
  -5  -9   2       33.02       36.62      8.59 o 
  -4  -9   2        6.13        3.96      4.71 o 
  -3  -9   2        1.41       -1.43      3.62 o 
  -2  -9   2      115.05      118.28      8.50 o 
  -1  -9   2       39.23       49.06      4.76 o 
   0  -9   2       63.29       76.10      6.01 o 
   1  -9   2      434.56      440.85     26.52 o 
   2  -9   2      147.46      179.38     10.67 o 
   3  -9   2       36.69       30.18      8.29 o 
  -6  -8   2       32.73       24.08      5.22 o 
  -5  -8   2       78.92       75.47      6.15 o 
  -4  -8   2       53.12       43.52      7.58 o 
  -3  -8   2       46.03       45.04      6.65 o 
  -2  -8   2        8.49       10.94      3.45 o 
  -1  -8   2      336.78      361.01     11.75 o 
   0  -8   2      329.61      349.28     15.73 o 
   1  -8   2      103.96      107.38      6.14 o 
   2  -8   2      337.01      370.46     12.59 o 
   3  -8   2        0.07        3.29      4.59 o 
   4  -8   2       34.48       29.01      9.51 o 
  -6  -7   2       28.67       22.20      6.86 o 
  -5  -7   2       13.04       18.37      4.27 o 
  -4  -7   2        3.14        3.86      2.43 o 
  -3  -7   2       74.33       70.91      6.41 o 
  -2  -7   2        0.01        0.25      2.44 o 
  -1  -7   2      237.92      250.11      7.25 o 
   0  -7   2       20.38       21.47      2.37 o 
   1  -7   2        8.38       10.70      2.08 o 
   2  -7   2       16.76       14.02      2.16 o 
   3  -7   2        6.52        6.17      2.10 o 
   4  -7   2        2.71        0.24      2.92 o 
   5  -7   2       79.49       74.81      7.95 o 
  -7  -6   2        2.99        6.06      4.63 o 
  -6  -6   2        2.45        0.59      3.51 o 
  -5  -6   2       96.28       83.40     10.23 o 
  -4  -6   2      118.74      115.98      9.46 o 
  -3  -6   2       35.67       39.44      3.40 o 
  -2  -6   2      463.18      473.50     10.20 o 
  -1  -6   2        3.62        3.17      1.26 o 
   0  -6   2      174.19      178.44      3.74 o 
   1  -6   2      166.88      170.36      3.96 o 
   2  -6   2        0.96        1.04      0.80 o 
   3  -6   2      223.54      230.70     10.90 o 
   4  -6   2       25.04       27.33      3.72 o 
   5  -6   2        1.63       -2.03      2.89 o 
   6  -6   2        0.12        1.79      6.19 o 
  -7  -5   2        0.14       -3.79      4.10 o 
  -6  -5   2      227.77      249.83     15.20 o 
  -5  -5   2       27.97       32.08      5.24 o 
  -4  -5   2      316.84      297.98     11.04 o 
  -3  -5   2      674.04      679.31     13.46 o 
  -2  -5   2      614.86      640.32     10.02 o 
  -1  -5   2      215.80      235.46      5.61 o 
   0  -5   2       23.40       24.78      1.47 o 
   1  -5   2      211.39      242.23      4.27 o 
   2  -5   2        0.53        2.41      0.91 o 
   3  -5   2       76.47       78.29      4.67 o 
   4  -5   2      239.77      229.80      8.28 o 
   5  -5   2       71.77       83.72      6.25 o 
   6  -5   2      153.64      165.60     12.47 o 
  -7  -4   2       93.88       84.82     18.77 o 
  -6  -4   2        3.31        2.44      2.93 o 
  -5  -4   2       75.56       60.09      4.33 o 
  -4  -4   2     1268.55     1258.78     20.16 o 
  -3  -4   2        7.11        2.22      1.38 o 
  -2  -4   2      357.50      402.54      7.14 o 
  -1  -4   2      270.50      271.76      4.38 o 
   0  -4   2      125.05      122.96      3.09 o 
   1  -4   2      600.56      633.95      6.93 o 
   2  -4   2       31.29       41.23      2.06 o 
   3  -4   2      133.20      127.70      3.24 o 
   4  -4   2      128.05      130.22      5.51 o 
   5  -4   2      501.78      489.36     11.56 o 
   6  -4   2        4.06        5.61      3.66 o 
   7  -4   2       29.03       31.12      7.35 o 
  -7  -3   2      342.48      320.42     15.29 o 
  -6  -3   2        4.01        2.36      1.75 o 
  -5  -3   2      282.99      285.32      7.17 o 
  -4  -3   2      193.14      170.24      5.08 o 
  -3  -3   2      163.91      150.42      3.34 o 
  -2  -3   2      214.74      216.55      4.46 o 
  -1  -3   2     1257.65     1210.75     13.37 o 
   0  -3   2       26.07       22.44      1.45 o 
   1  -3   2      172.20      159.09      4.46 o 
   2  -3   2       22.32       27.68      1.25 o 
   3  -3   2        6.82        7.46      0.97 o 
   4  -3   2     2057.36     1952.17     33.07 o 
   5  -3   2     1353.24     1276.39     20.30 o 
   6  -3   2       22.11       10.31      3.05 o 
   7  -3   2       38.95       41.59      7.71 o 
  -7  -2   2       17.28       21.41      3.47 o 
  -6  -2   2        5.50       -0.38      2.13 o 
  -5  -2   2     1429.63     1411.06     21.41 o 
  -4  -2   2       26.22       26.12      2.18 o 
  -3  -2   2      447.19      444.23      5.51 o 
  -2  -2   2       24.65       37.12      1.38 o 
  -1  -2   2      739.43      806.54     11.08 o 
   0  -2   2       62.73       51.79      1.26 o 
   1  -2   2     1230.18     1208.96     10.81 o 
   2  -2   2        0.07        0.24      0.41 o 
   3  -2   2      316.84      360.91      4.38 o 
   4  -2   2       44.35       23.76      1.43 o 
   5  -2   2      323.75      286.61      6.03 o 
   6  -2   2      262.67      252.98      7.06 o 
   7  -2   2       28.67       26.25      4.63 o 
  -7  -1   2      132.04      118.90      7.04 o 
  -6  -1   2      197.63      198.51      8.48 o 
  -5  -1   2        9.41        7.75      1.49 o 
  -4  -1   2      880.88      945.19      9.67 o 
  -3  -1   2      253.68      274.12      3.69 o 
  -2  -1   2      623.88      661.91      6.56 o 
  -1  -1   2     2959.56     2764.45     25.31 o 
   0  -1   2      476.70      480.70      4.38 o 
   1  -1   2     4378.55     4363.06     33.63 o 
   2  -1   2      930.22     1030.26      7.92 o 
   3  -1   2      469.78      501.41      4.80 o 
   4  -1   2      702.71      770.91      7.08 o 
   5  -1   2       67.57       66.10      2.82 o 
   6  -1   2       14.49        7.50      2.37 o 
   7  -1   2      183.67      204.83      9.60 o 
  -7   0   2       56.45       60.22      5.83 o 
  -6   0   2        1.03        1.52      2.23 o 
  -5   0   2      351.72      342.02      5.56 o 
  -4   0   2      364.90      378.96      4.73 o 
  -3   0   2      231.24      269.72      3.34 o 
  -2   0   2     3179.72     3308.32     23.19 o 
  -1   0   2      323.99      308.19      2.72 o 
   1   0   2     1387.08     1349.69     11.62 o 
   2   0   2     2111.72     2161.21     15.73 o 
   3   0   2      208.50      279.48      3.49 o 
   4   0   2      210.72      222.70      4.13 o 
   5   0   2      146.48      157.09      3.67 o 
   6   0   2       18.26       14.03      3.29 o 
   7   0   2        0.72        2.38      2.52 o 
  -7   1   2        9.95       14.87      3.47 o 
  -6   1   2       45.07       45.51      4.25 o 
  -5   1   2        1.84        1.19      1.12 o 
  -4   1   2        6.03        5.93      0.78 o 
  -3   1   2      313.68      355.78      3.77 o 
  -2   1   2      387.92      405.33      3.50 o 
  -1   1   2     4500.78     4428.87     65.50 o 
   0   1   2       41.22       -7.27      3.63 o 
   1   1   2     6411.38     6234.72     65.99 o 
   2   1   2     1714.34     1816.90     15.26 o 
   3   1   2      225.95      265.54      3.63 o 
   4   1   2        5.63        3.72      0.95 o 
   5   1   2        7.44        0.95      1.32 o 
   6   1   2      128.14      119.64      6.82 o 
   7   1   2        9.27        6.53      3.53 o 
   8   1   2        0.01       -0.45      3.03 o 
  -7   2   2       41.13       52.00      8.65 o 
  -6   2   2        8.31        5.31      1.99 o 
  -5   2   2       74.81       89.71      3.68 o 
  -4   2   2        5.78        2.47      0.85 o 
  -3   2   2       50.64       68.05      1.56 o 
  -2   2   2      427.42      459.08      4.62 o 
  -1   2   2     3686.87     3732.65     32.33 o 
   0   2   2      753.53      786.96     10.04 o 
   1   2   2    13072.16    13215.00    136.11 o 
   2   2   2      765.68      769.16      9.78 o 
   3   2   2      653.28      759.57      7.35 o 
   4   2   2      423.44      439.85      6.59 o 
   5   2   2      210.15      183.80      4.40 o 
   6   2   2       36.66       36.99      3.24 o 
   7   2   2        0.25       -1.24      2.66 o 
   8   2   2       21.85       33.46      5.62 o 
  -7   3   2       99.26       97.96     10.18 o 
  -6   3   2       17.05       12.76      3.67 o 
  -5   3   2      227.31      228.85      6.65 o 
  -4   3   2      179.81      190.50      5.52 o 
  -3   3   2       13.20       17.36      1.17 o 
  -2   3   2      913.73      959.56      9.24 o 
  -1   3   2     1658.62     1673.36     14.22 o 
   0   3   2       58.51       48.12      2.11 o 
   1   3   2     3058.08     2964.81     31.04 o 
   2   3   2      595.41      603.45      8.42 o 
   3   3   2       70.47       65.91      2.81 o 
   4   3   2      600.33      663.52     11.04 o 
   5   3   2       16.88       15.67      2.41 o 
   6   3   2        9.55        7.37      3.07 o 
   7   3   2      277.85      284.33     14.32 o 
  -6   4   2      118.34      126.59     11.24 o 
  -5   4   2       83.26       64.89      5.28 o 
  -4   4   2       91.81       77.52      4.03 o 
  -3   4   2      123.42      120.57      4.00 o 
  -2   4   2      237.15      246.23      3.70 o 
  -1   4   2      200.66      240.19      4.25 o 
   0   4   2      133.57      144.67      4.01 o 
   1   4   2      716.99      780.12     11.93 o 
   2   4   2     1016.71     1115.61     11.64 o 
   3   4   2      298.72      284.32      6.82 o 
   4   4   2        7.88        5.66      1.86 o 
   5   4   2      533.73      532.63     13.41 o 
   6   4   2        0.59        2.03      2.75 o 
   7   4   2       16.56       23.82      5.16 o 
  -6   5   2        0.80       -0.04      8.97 o 
  -5   5   2       62.26       57.60      6.34 o 
  -4   5   2     1224.84     1206.12     22.04 o 
  -3   5   2       47.71       44.07      3.37 o 
  -2   5   2      155.13      177.91      3.03 o 
  -1   5   2        1.02        1.39      0.76 o 
   0   5   2       18.74       21.81      2.75 o 
   1   5   2        3.04        3.02      1.58 o 
   2   5   2       52.47       54.65      2.72 o 
   3   5   2      111.42       97.31      2.72 o 
   4   5   2       69.53       59.43      4.12 o 
   5   5   2       79.07       82.47      6.35 o 
   6   5   2       13.37       12.31      5.51 o 
   7   5   2      406.76      436.30     19.18 o 
  -5   6   2      273.42      255.21     12.85 o 
  -4   6   2        1.42        1.83      2.43 o 
  -3   6   2       38.00       45.90      4.85 o 
  -2   6   2       44.47       49.55      4.09 o 
  -1   6   2      343.70      348.45      5.85 o 
   0   6   2        2.45        2.93      1.51 o 
   1   6   2      114.58      113.73     11.62 o 
   2   6   2        9.25        6.60      1.67 o 
   3   6   2      112.13      118.21      4.95 o 
   4   6   2      485.43      509.65     16.29 o 
   5   6   2       13.68       13.53      3.75 o 
   6   6   2       17.75       11.57      4.80 o 
   7   6   2       18.31       23.18      6.46 o 
  -5   7   2      152.61      168.48     10.51 o 
  -4   7   2        0.01        0.31      2.73 o 
  -3   7   2       34.37       29.24      5.49 o 
  -2   7   2        7.12        6.79      2.46 o 
  -1   7   2       71.23       82.58      3.05 o 
   0   7   2        3.84        2.11      1.80 o 
   1   7   2        0.50       11.20      5.56 o 
   2   7   2      342.23      351.56     13.30 o 
   3   7   2      229.45      243.01     10.36 o 
   4   7   2       48.98       34.64      3.42 o 
   5   7   2       12.84        8.66      4.04 o 
   6   7   2       74.38       97.81      8.69 o 
  -4   8   2        0.36        8.00      6.31 o 
  -3   8   2       25.46       22.23      5.70 o 
  -2   8   2       28.91       29.22      4.85 o 
  -1   8   2       75.38       75.55      7.55 o 
   0   8   2       99.28       83.72      6.06 o 
   1   8   2        0.00       -0.30      4.55 o 
   2   8   2        4.00        4.21      2.61 o 
   3   8   2        0.23        0.34      3.11 o 
   4   8   2        1.82       -4.71      2.86 o 
   5   8   2       51.96       61.15      4.93 o 
   6   8   2        5.28        4.10      6.02 o 
  -3   9   2        2.22        2.22      4.04 o 
  -2   9   2       47.66       44.63      6.22 o 
  -1   9   2       38.33       36.73      4.85 o 
   0   9   2        4.54        7.15      4.20 o 
   1   9   2        0.56       -0.17      5.14 o 
   2   9   2       32.23       24.41      4.29 o 
   3   9   2       35.77       39.48      5.89 o 
   4   9   2        4.57        3.11      4.21 o 
   5   9   2       28.71       33.42      8.42 o 
  -1  10   2      133.13      152.63     10.44 o 
   1  10   2      424.49      398.87     28.29 o 
   2  10   2       16.67       22.08      7.70 o 
   3  10   2        0.69       -1.52      3.28 o 
  -3 -10   3        0.10        2.95      4.38 o 
  -2 -10   3        8.26       11.48      3.95 o 
  -1 -10   3       32.92       23.20      4.39 o 
   0 -10   3        0.97        0.47      3.05 o 
   1 -10   3      106.27      129.68      9.23 o 
  -5  -9   3       11.77       10.69      6.48 o 
  -4  -9   3       46.08       41.25      7.91 o 
  -3  -9   3        3.85        5.89      4.13 o 
  -2  -9   3        5.36        4.53      2.93 o 
  -1  -9   3       64.52       70.52      5.82 o 
   0  -9   3       31.23       32.88      7.62 o 
   1  -9   3       16.76       20.77      4.59 o 
   2  -9   3        0.00        2.58      3.74 o 
   3  -9   3       20.81       20.99      6.69 o 
  -5  -8   3      145.15      150.38     16.84 o 
  -4  -8   3       67.85       42.35      7.83 o 
  -3  -8   3        0.17       -3.79      2.78 o 
  -2  -8   3       65.07       61.20      6.23 o 
  -1  -8   3      183.71      175.87     19.11 o 
   0  -8   3       32.17       35.61      4.05 o 
   1  -8   3      107.39      102.40      7.09 o 
   2  -8   3      232.91      255.42     10.16 o 
   3  -8   3      133.51      132.30      8.65 o 
   4  -8   3       45.49       49.16      8.12 o 
  -6  -7   3       29.71       11.78      9.77 o 
  -5  -7   3        3.03        0.87      3.01 o 
  -4  -7   3        9.87        7.44      2.81 o 
  -3  -7   3        2.99        4.26      2.91 o 
  -2  -7   3        1.26        3.20      2.53 o 
  -1  -7   3       91.93       92.85      5.25 o 
   0  -7   3      143.87      133.99      4.70 o 
   1  -7   3      131.62      128.80      6.74 o 
   2  -7   3        3.64        3.37      1.91 o 
   3  -7   3       16.36       15.02      2.48 o 
   4  -7   3        1.14        2.22      2.61 o 
   5  -7   3        7.26        6.87      4.22 o 
  -7  -6   3       10.24       10.74      5.17 o 
  -6  -6   3      169.40      173.17     13.43 o 
  -5  -6   3      165.06      154.37      9.57 o 
  -4  -6   3       37.74       36.21      5.68 o 
  -3  -6   3      665.87      649.93     14.42 o 
  -2  -6   3        2.93        3.09      1.49 o 
  -1  -6   3       30.95       34.65      3.81 o 
   0  -6   3      864.40      888.42     12.34 o 
   1  -6   3      349.37      347.75      6.72 o 
   2  -6   3        7.77        7.54      1.12 o 
   3  -6   3      192.30      191.81      7.34 o 
   4  -6   3       27.70       30.24      3.81 o 
   5  -6   3      122.07      127.95      8.66 o 
   6  -6   3        0.05       -0.49      4.00 o 
  -7  -5   3        3.83        4.04      4.72 o 
  -6  -5   3      120.80      134.42     24.50 o 
  -5  -5   3        3.37        0.38      2.88 o 
  -4  -5   3       65.71       65.65      4.29 o 
  -3  -5   3       59.92       48.68      4.85 o 
  -2  -5   3       82.14       75.63      5.48 o 
  -1  -5   3     1137.81     1122.68     19.18 o 
   0  -5   3      488.50      452.14      6.25 o 
   1  -5   3       12.37       13.55      1.02 o 
   2  -5   3       44.24       42.50      2.21 o 
   3  -5   3       52.08       48.47      3.33 o 
   4  -5   3        1.43        3.14      2.14 o 
   5  -5   3       14.67       14.71      3.36 o 
   6  -5   3       14.03       16.15      5.81 o 
  -7  -4   3       15.89        7.79      4.49 o 
  -6  -4   3        3.99        4.42      2.84 o 
  -5  -4   3      113.83      108.76      8.50 o 
  -4  -4   3      166.13      140.88      5.68 o 
  -3  -4   3      307.71      301.98      6.31 o 
  -2  -4   3     1432.88     1423.35     19.13 o 
  -1  -4   3      256.38      247.51      3.45 o 
   0  -4   3      208.70      200.36      3.40 o 
   1  -4   3       33.94       38.42      1.51 o 
   2  -4   3      366.53      403.42      6.40 o 
   3  -4   3        3.29        1.80      0.93 o 
   4  -4   3      124.05      129.52      6.40 o 
   5  -4   3       28.72       23.35      3.89 o 
   6  -4   3       57.47       48.16      5.70 o 
   7  -4   3       31.49       38.37      9.64 o 
  -7  -3   3        2.27        3.66      4.08 o 
  -6  -3   3        5.58        4.65      1.96 o 
  -5  -3   3        4.99        1.71      1.22 o 
  -4  -3   3      125.24      121.12      4.44 o 
  -3  -3   3       36.23       29.29      2.09 o 
  -2  -3   3      266.24      262.95      5.42 o 
  -1  -3   3     1257.92     1200.35     13.49 o 
   0  -3   3     1034.53     1000.11      9.09 o 
   1  -3   3      500.68      493.83      5.82 o 
   2  -3   3        6.24        1.94      0.56 o 
   3  -3   3       59.55       61.51      2.51 o 
   4  -3   3       79.94       71.43      2.89 o 
   5  -3   3        6.75        3.95      3.01 o 
   6  -3   3       56.36       60.44      5.53 o 
   7  -3   3      128.27      148.17     11.84 o 
  -7  -2   3       19.88       14.33      4.14 o 
  -6  -2   3      113.85      101.45      5.52 o 
  -5  -2   3      277.50      292.64      6.57 o 
  -4  -2   3      368.37      358.54      6.23 o 
  -3  -2   3      132.91      142.33      4.07 o 
  -2  -2   3      155.61      146.67      2.68 o 
  -1  -2   3      282.25      240.44      5.61 o 
   0  -2   3      166.68      162.00      2.21 o 
   1  -2   3      124.21      119.46      2.19 o 
   2  -2   3       81.88       70.48      1.64 o 
   3  -2   3      236.38      207.39      3.15 o 
   4  -2   3       43.86       30.38      1.64 o 
   5  -2   3      896.09      960.12     12.94 o 
   6  -2   3      204.36      204.95      6.42 o 
   7  -2   3       39.42       43.68      5.42 o 
  -7  -1   3       22.08       27.84      5.15 o 
  -6  -1   3      185.35      190.67      6.57 o 
  -5  -1   3        0.36        2.86      1.21 o 
  -4  -1   3       78.87       81.52      2.71 o 
  -3  -1   3     1166.64     1342.62     11.42 o 
  -2  -1   3       73.27       62.20      1.35 o 
  -1  -1   3      143.76      144.29      1.84 o 
   0  -1   3        3.29        2.21      0.30 o 
   1  -1   3       14.49       11.26      0.86 o 
   2  -1   3      258.11      315.36      3.25 o 
   3  -1   3      415.08      462.76      4.59 o 
   4  -1   3       92.27      106.93      2.25 o 
   5  -1   3        1.29        2.64      1.21 o 
   6  -1   3      151.80      128.59      5.01 o 
   7  -1   3       26.02       30.36      4.45 o 
  -7   0   3        5.62        0.60      2.85 o 
  -6   0   3        2.03        2.86      2.24 o 
  -5   0   3        6.15        4.12      1.32 o 
  -4   0   3       26.23       18.28      1.16 o 
  -3   0   3     2058.68     2327.24     16.25 o 
  -2   0   3     2907.67     2901.64     19.75 o 
  -1   0   3     8354.77     7889.48     59.29 o 
   0   0   3        0.25        0.20      0.13 o 
   1   0   3       29.49       31.08      0.98 o 
   2   0   3     1725.86     1744.12     13.56 o 
   3   0   3        4.13       11.91      0.92 o 
   4   0   3        0.20        0.62      0.80 o 
   5   0   3       67.80       60.08      2.95 o 
   6   0   3       15.98       20.32      4.23 o 
   7   0   3       68.55       63.57      7.52 o 
  -7   1   3       18.98       17.48      6.59 o 
  -6   1   3       32.50       27.28      3.58 o 
  -5   1   3       39.58       34.21      2.33 o 
  -4   1   3        1.89        0.90      0.62 o 
  -3   1   3      140.12      147.15      2.07 o 
  -2   1   3       43.89       55.24      0.98 o 
  -1   1   3       25.91       29.36      0.94 o 
   0   1   3        7.58        7.42      0.57 o 
   1   1   3      505.18      509.20      5.32 o 
   2   1   3      150.29      169.50      2.54 o 
   3   1   3      133.15      145.07      2.59 o 
   4   1   3        0.00        0.32      0.79 o 
   5   1   3        0.03        0.57      1.27 o 
   6   1   3      252.60      239.58     16.41 o 
   7   1   3        3.95        8.50      5.56 o 
   8   1   3       18.60       20.42      7.81 o 
  -7   2   3        0.93        5.58      4.07 o 
  -6   2   3       16.92       12.17      2.40 o 
  -5   2   3       42.61       30.02      2.40 o 
  -4   2   3       85.77       85.42      2.94 o 
  -3   2   3      446.16      414.79      4.63 o 
  -2   2   3      317.49      357.32      5.05 o 
  -1   2   3     1842.55     1830.98     16.56 o 
   0   2   3      535.60      559.88      6.50 o 
   1   2   3      798.89      794.88      9.93 o 
   2   2   3      904.08      898.43      9.46 o 
   3   2   3      183.38      193.91      3.00 o 
   4   2   3      323.31      335.19      5.49 o 
   5   2   3        5.27        5.17      1.32 o 
   6   2   3       44.49       40.40      3.31 o 
   7   2   3        0.04        1.59      2.84 o 
   8   2   3        9.53       28.30      5.35 o 
  -7   3   3       67.30       72.89      9.11 o 
  -6   3   3       15.97       14.98      3.57 o 
  -5   3   3       80.51       81.15      4.41 o 
  -4   3   3      104.95      108.42      3.99 o 
  -3   3   3       48.41       70.72      4.42 o 
  -2   3   3       70.46       66.02      1.26 o 
  -1   3   3     1928.27     1982.53     16.51 o 
   0   3   3       30.07       30.66      1.47 o 
   1   3   3      294.60      274.05      3.58 o 
   2   3   3       80.29      109.32      4.48 o 
   3   3   3      424.09      507.50      9.37 o 
   4   3   3        6.72        2.62      1.39 o 
   5   3   3       58.13       58.71      3.73 o 
   6   3   3        8.53        4.94      2.89 o 
   7   3   3       13.45       11.35      4.74 o 
  -6   4   3       16.89       11.73      4.07 o 
  -5   4   3        7.55        3.05      2.35 o 
  -4   4   3       55.61       49.85      3.40 o 
  -3   4   3        4.46        6.64      1.43 o 
  -2   4   3      220.94      244.87      3.46 o 
  -1   4   3      239.64      258.16      3.42 o 
   0   4   3       28.50       27.50      1.98 o 
   1   4   3      101.64      100.15      3.51 o 
   2   4   3       66.10       91.84      2.37 o 
   3   4   3       57.49       51.63      3.11 o 
   4   4   3      205.60      238.19      7.62 o 
   5   4   3       37.76       44.70      4.96 o 
   6   4   3       13.71       11.29      3.48 o 
   7   4   3       10.23        2.86      3.47 o 
  -6   5   3       17.13        5.33      4.50 o 
  -5   5   3      128.26      116.21      9.75 o 
  -4   5   3      858.49      918.51     21.22 o 
  -3   5   3      401.12      436.02     12.12 o 
  -2   5   3        9.65        9.90      0.96 o 
  -1   5   3      264.44      250.76      4.33 o 
   0   5   3        2.38        1.16      1.08 o 
   1   5   3       42.05       34.71      2.88 o 
   2   5   3      747.73      758.09     11.42 o 
   3   5   3        9.77       11.16      1.16 o 
   4   5   3       58.94       60.18      3.94 o 
   5   5   3      728.62      746.01     18.59 o 
   6   5   3      161.12      177.16     11.37 o 
   7   5   3       69.91       68.18      9.02 o 
  -5   6   3      105.33       87.37      7.49 o 
  -4   6   3       88.83       97.58      9.53 o 
  -3   6   3       88.65       83.52      5.18 o 
  -2   6   3       68.69       68.21      4.09 o 
  -1   6   3       27.93       23.31      1.70 o 
   0   6   3       10.41       14.67      2.24 o 
   1   6   3       66.93       61.82      6.39 o 
   2   6   3      159.63      157.38      9.06 o 
   3   6   3        0.25       -0.06      0.99 o 
   4   6   3        3.34        4.00      2.19 o 
   5   6   3       67.66       77.42      6.04 o 
   6   6   3      309.46      350.70     15.54 o 
   7   6   3       31.60       15.12      7.20 o 
  -5   7   3       21.07       19.15      8.46 o 
  -4   7   3      177.78      171.83      9.88 o 
  -3   7   3       15.84       17.92      4.56 o 
  -2   7   3       28.48       29.52      3.88 o 
  -1   7   3       61.37       58.40      2.75 o 
   0   7   3       54.60       58.28      4.27 o 
   1   7   3       44.73       55.14      9.34 o 
   2   7   3        0.10        1.71      2.05 o 
   3   7   3      122.27      123.04      7.46 o 
   4   7   3      158.39      144.15      7.45 o 
   5   7   3       82.77       94.30      7.08 o 
   6   7   3      132.81      151.36     13.47 o 
  -4   8   3      162.59      181.34     16.75 o 
  -3   8   3        0.02        2.52      3.96 o 
  -2   8   3        6.83        7.83      3.31 o 
  -1   8   3       26.66       31.62      3.55 o 
   0   8   3       48.35       51.65      5.15 o 
   2   8   3       73.47       77.37      5.81 o 
   3   8   3       17.15       17.93      4.80 o 
   4   8   3       27.66       25.17      6.40 o 
   5   8   3        0.74       -1.43      4.13 o 
   6   8   3       22.86       14.87      4.39 o 
  -3   9   3       74.03       97.99     11.87 o 
  -2   9   3       15.34       19.04      6.44 o 
  -1   9   3       19.30       17.20      3.87 o 
   0   9   3       12.77       16.23      5.53 o 
   1   9   3        4.32       -0.67      5.14 o 
   2   9   3      298.91      311.49     12.63 o 
   3   9   3        6.10        8.08      4.04 o 
   4   9   3       13.96       12.63      5.14 o 
   5   9   3       14.72       12.21      6.57 o 
  -1  10   3       13.11        8.25      4.38 o 
   1  10   3       10.13       11.95      8.17 o 
   2  10   3      154.02      149.52      8.17 o 
   3  10   3        0.00        0.84      3.54 o 
  -3 -10   4       10.38       15.66      5.89 o 
  -2 -10   4       12.95       15.72      4.38 o 
  -1 -10   4        2.80        1.96      3.15 o 
   0 -10   4       78.53       93.27     20.04 o 
   1 -10   4        3.77        5.94      4.30 o 
  -5  -9   4        0.53        3.03      5.22 o 
  -4  -9   4        6.70        9.68      5.72 o 
  -3  -9   4        0.73        0.42      3.70 o 
  -2  -9   4        6.63        4.97      3.24 o 
  -1  -9   4        3.21        2.28      2.75 o 
   0  -9   4       73.42       88.69     17.05 o 
   1  -9   4       53.81       61.26      6.61 o 
   2  -9   4      122.64      128.84     20.12 o 
   3  -9   4       24.32       27.19      8.17 o 
  -5  -8   4       39.82       42.25      5.30 o 
  -4  -8   4      244.51      277.56     17.17 o 
  -3  -8   4      163.59      169.89     11.87 o 
  -2  -8   4       53.21       65.16      6.73 o 
  -1  -8   4        0.78        2.49      5.72 o 
   0  -8   4      101.77      109.70     11.15 o 
   1  -8   4       54.97       59.69      5.07 o 
   2  -8   4      320.52      338.57     11.93 o 
   3  -8   4      282.17      269.61     15.03 o 
   4  -8   4       13.03        8.16      6.15 o 
  -6  -7   4      140.65      132.78     10.25 o 
  -5  -7   4      446.92      489.36     25.59 o 
  -4  -7   4       35.27       39.67      4.65 o 
  -3  -7   4      332.55      354.41      9.60 o 
  -2  -7   4        3.63        3.37      2.78 o 
  -1  -7   4       12.83       11.37      3.69 o 
   0  -7   4       79.77       85.88      4.59 o 
   1  -7   4       32.28       33.34      3.13 o 
   2  -7   4        4.02        4.54      1.81 o 
   3  -7   4      234.40      229.62      7.38 o 
   4  -7   4        0.88        0.83      2.32 o 
   5  -7   4        5.55        8.56      8.25 o 
  -7  -6   4       18.71        6.92      5.09 o 
  -6  -6   4       51.79       66.16     14.27 o 
  -5  -6   4       19.09       13.59      4.19 o 
  -4  -6   4      144.73      144.23      7.15 o 
  -3  -6   4      356.59      378.60     10.27 o 
  -2  -6   4        0.24        1.46      1.06 o 
  -1  -6   4       13.79       16.50      1.88 o 
   0  -6   4      585.28      637.86      9.52 o 
   1  -6   4        5.19        2.91      1.27 o 
   2  -6   4      113.98      107.15      3.05 o 
   3  -6   4       27.61       25.17      3.17 o 
   4  -6   4        1.24        2.57      2.25 o 
   5  -6   4       24.57       17.44      4.35 o 
   6  -6   4        1.60        3.22      4.71 o 
  -7  -5   4        2.13       -2.06      4.07 o 
  -6  -5   4        6.53        8.53      4.33 o 
  -5  -5   4      315.65      335.02     13.95 o 
  -4  -5   4       13.45       10.53      5.36 o 
  -3  -5   4       93.02      101.18      6.95 o 
  -2  -5   4      152.69      152.01      3.92 o 
  -1  -5   4       41.01       36.04      1.82 o 
   0  -5   4        0.02        1.05      0.71 o 
   1  -5   4        4.19        7.91      0.86 o 
   2  -5   4       36.02       34.73      2.08 o 
   3  -5   4      568.18      560.20     10.75 o 
   4  -5   4      126.26      114.00      6.28 o 
   5  -5   4       10.30       10.36      3.13 o 
   6  -5   4        2.63       -1.72      3.81 o 
  -7  -4   4       15.04        8.86      3.92 o 
  -6  -4   4       83.75       77.22      6.54 o 
  -5  -4   4       44.02       40.09      3.80 o 
  -4  -4   4       56.69       55.86      3.97 o 
  -3  -4   4      791.12      808.48     15.15 o 
  -2  -4   4     1307.53     1321.88     23.07 o 
  -1  -4   4       19.86       23.90      1.15 o 
   0  -4   4       27.96       20.13      0.89 o 
   1  -4   4     2513.73     2654.29     23.92 o 
   2  -4   4       41.39       33.78      1.53 o 
   3  -4   4       91.09       81.73      2.82 o 
   4  -4   4        7.50        6.63      1.81 o 
   5  -4   4        2.03       -1.92      2.20 o 
   6  -4   4       32.01       38.23      8.92 o 
  -7  -3   4       15.32       12.70      5.35 o 
  -6  -3   4       89.80       83.18      4.61 o 
  -5  -3   4        7.18        5.11      1.51 o 
  -4  -3   4        5.93        5.53      1.09 o 
  -3  -3   4       34.28       25.07      2.07 o 
  -2  -3   4       41.88       41.67      2.46 o 
  -1  -3   4        1.76        0.84      0.64 o 
   0  -3   4     1208.84     1241.56     11.09 o 
   1  -3   4      477.28      454.81      5.11 o 
   2  -3   4      184.04      167.98      2.95 o 
   3  -3   4       46.67       48.71      2.02 o 
   4  -3   4       87.21       73.71      4.32 o 
   5  -3   4        0.16        1.16      1.71 o 
   6  -3   4       57.07       52.89      4.92 o 
   7  -3   4       97.06      101.94      9.98 o 
  -7  -2   4        6.49        4.38      3.16 o 
  -6  -2   4      232.20      228.99      8.61 o 
  -5  -2   4     2273.30     2261.43     26.86 o 
  -4  -2   4        3.28        3.86      1.22 o 
  -3  -2   4       97.35       88.49      2.52 o 
  -2  -2   4       40.80       44.32      1.66 o 
  -1  -2   4      396.74      389.97      6.39 o 
   0  -2   4      201.55      253.66      3.13 o 
   1  -2   4      476.50      486.81      5.69 o 
   2  -2   4      221.08      259.95      2.94 o 
   3  -2   4       75.83       66.85      2.27 o 
   4  -2   4      100.77       87.44      2.45 o 
   5  -2   4        1.55        1.30      1.34 o 
   6  -2   4       54.14       59.60      3.88 o 
   7  -2   4       29.73       32.84      7.10 o 
  -7  -1   4        1.33       -1.41      2.97 o 
  -6  -1   4     1002.49      938.89     18.19 o 
  -5  -1   4        1.72        6.90      1.47 o 
  -4  -1   4       32.16       35.92      1.81 o 
  -3  -1   4      330.44      327.63      3.97 o 
  -2  -1   4       41.99       49.14      1.30 o 
  -1  -1   4      888.71      840.58      8.21 o 
   0  -1   4     3826.30     3919.36     26.90 o 
   1  -1   4       11.95       30.51      0.75 o 
   2  -1   4      376.76      376.85      3.74 o 
   3  -1   4       32.46       24.72      1.09 o 
   4  -1   4      250.97      264.95      3.75 o 
   5  -1   4      379.87      382.57      6.30 o 
   6  -1   4       28.41       19.80      2.60 o 
   7  -1   4       64.59       76.00      6.20 o 
  -7   0   4        4.78        2.92      2.98 o 
  -6   0   4      127.28      122.28      6.26 o 
  -5   0   4        6.97        7.19      1.54 o 
  -4   0   4       27.18       18.64      1.17 o 
  -3   0   4     1028.40     1200.81      9.26 o 
  -2   0   4       60.14       55.57      1.74 o 
  -1   0   4     1026.92     1055.82      8.81 o 
   0   0   4     1900.83     1780.00     13.51 o 
   1   0   4     1301.64     1283.96     11.12 o 
   2   0   4       22.24       29.92      1.09 o 
   3   0   4     1017.47     1181.46      9.68 o 
   4   0   4       19.01       20.22      1.41 o 
   5   0   4        4.65        1.96      1.09 o 
   6   0   4      208.13      196.93      8.44 o 
   7   0   4        2.22        4.54      2.78 o 
  -7   1   4       99.77      125.16      6.80 o 
  -6   1   4      129.11      112.31      5.92 o 
  -5   1   4       21.60       24.94      2.34 o 
  -4   1   4        1.89        3.69      0.69 o 
  -3   1   4      309.68      370.08      3.82 o 
  -2   1   4       12.93        9.02      0.56 o 
  -1   1   4      603.05      616.92      6.11 o 
   0   1   4        0.00       -0.49      0.24 o 
   1   1   4     2465.77     2385.44     21.06 o 
   2   1   4      297.70      253.56      3.63 o 
   3   1   4      290.59      330.76      4.17 o 
   4   1   4       49.70       47.97      2.24 o 
   5   1   4      116.51       98.17      4.56 o 
   6   1   4       66.75       69.69      5.55 o 
   7   1   4       11.64       13.56      4.08 o 
   8   1   4        6.96        8.71      3.64 o 
  -7   2   4        3.53        0.81      3.84 o 
  -6   2   4       22.35       13.60      2.41 o 
  -5   2   4      239.53      223.42      5.38 o 
  -4   2   4       19.67       18.04      2.21 o 
  -3   2   4        0.12        0.15      0.52 o 
  -2   2   4      498.68      541.80      6.38 o 
  -1   2   4      680.61      658.23      6.63 o 
   0   2   4    91691.73    79924.78    670.54 o 
   1   2   4    23974.82    23804.46    209.47 o 
   2   2   4      772.72      773.06      8.42 o 
   3   2   4        8.70       14.01      1.27 o 
   4   2   4        0.34       -0.02      0.82 o 
   5   2   4        1.05        3.14      1.22 o 
   6   2   4        2.97        3.07      2.05 o 
   7   2   4       10.12        4.64      3.19 o 
   8   2   4       24.28       28.88     10.44 o 
  -7   3   4        6.91       21.22      6.33 o 
  -6   3   4        0.52        2.62      2.85 o 
  -5   3   4       81.58       73.90      7.67 o 
  -4   3   4        1.24        2.43      1.34 o 
  -3   3   4        5.09        5.86      1.18 o 
  -2   3   4      410.01      438.08      4.98 o 
  -1   3   4      112.18      147.53      2.43 o 
   0   3   4     1673.53     1697.85     17.64 o 
   1   3   4     1715.60     1787.40     15.60 o 
   2   3   4        5.85        3.04      0.90 o 
   3   3   4       44.66       60.28      3.47 o 
   4   3   4       33.36       31.61      2.74 o 
   5   3   4       96.57       90.68      4.44 o 
   6   3   4        6.35        3.19      2.64 o 
   7   3   4        3.93        4.65      4.59 o 
  -6   4   4       52.94       64.62      7.45 o 
  -5   4   4        4.36        6.80      3.14 o 
  -4   4   4        1.95        0.98      1.44 o 
  -3   4   4      960.27      973.86     14.00 o 
  -2   4   4      791.23      856.68      8.28 o 
  -1   4   4     2681.82     3007.26     24.25 o 
   0   4   4       56.41       41.67      2.11 o 
   1   4   4     2230.46     2401.82     29.14 o 
   2   4   4       36.19       45.49      1.68 o 
   3   4   4      112.83      108.65      3.34 o 
   4   4   4      368.11      414.51      9.51 o 
   5   4   4       64.83       60.49      4.89 o 
   6   4   4        8.20        9.15      3.37 o 
   7   4   4        0.41        0.36      3.07 o 
  -6   5   4       30.00       28.10      8.33 o 
  -5   5   4       28.40       31.38      5.05 o 
  -4   5   4       74.07       67.08      9.42 o 
  -3   5   4     1306.29     1306.48     20.05 o 
  -2   5   4       54.90       72.03      2.45 o 
  -1   5   4       13.13       13.63      1.22 o 
   0   5   4      446.62      461.21      8.66 o 
   1   5   4        5.87        8.82      1.74 o 
   2   5   4        5.24        7.07      1.31 o 
   3   5   4        0.09        2.28      0.86 o 
   4   5   4      193.00      212.04      7.22 o 
   5   5   4        8.84        9.91      3.21 o 
   6   5   4      122.25      123.93      9.79 o 
   7   5   4       43.63       42.87      7.65 o 
  -5   6   4       19.88       29.57      5.05 o 
  -4   6   4       64.52       65.76      5.72 o 
  -3   6   4       23.95       26.01      3.46 o 
  -2   6   4      679.26      680.64     13.14 o 
  -1   6   4        5.90        5.75      1.12 o 
   0   6   4      356.98      405.56     10.49 o 
   1   6   4        1.55        1.71      2.58 o 
   2   6   4      198.33      192.96      5.91 o 
   3   6   4       37.89       43.99      3.86 o 
   4   6   4        0.26        0.41      1.91 o 
   5   6   4       32.37       33.22      5.09 o 
   6   6   4      639.55      674.69     43.23 o 
   7   6   4       46.39       39.50      7.18 o 
  -5   7   4       90.15       83.53      8.11 o 
  -4   7   4       78.72       81.03      5.82 o 
  -3   7   4      258.85      246.26     20.42 o 
  -2   7   4       20.41       26.23      3.94 o 
  -1   7   4        0.05        0.65      1.47 o 
   0   7   4       84.85       84.90      4.89 o 
   1   7   4       58.10       45.21      8.76 o 
   2   7   4       11.28       14.47      2.84 o 
   3   7   4       14.01       16.21      3.57 o 
   4   7   4        4.12        2.58      2.09 o 
   5   7   4      210.55      221.40     23.66 o 
   6   7   4       42.70       35.81     13.85 o 
  -4   8   4       51.70       58.68     11.03 o 
  -3   8   4      142.88      105.90      9.31 o 
  -2   8   4       80.72       98.25      7.72 o 
  -1   8   4       32.22       25.96      3.71 o 
   0   8   4       47.57       34.43      6.97 o 
   2   8   4        7.91       13.30      2.95 o 
   3   8   4      477.41      495.52     19.95 o 
   4   8   4      297.93      308.29     17.17 o 
   5   8   4      233.23      243.46     17.09 o 
   6   8   4       12.88        9.15      3.96 o 
  -3   9   4      191.27      181.00     15.24 o 
  -2   9   4      131.19      129.65      9.45 o 
  -1   9   4       28.70       31.59     11.32 o 
   0   9   4       14.72       24.05      6.08 o 
   1   9   4        3.26        0.67      5.81 o 
   2   9   4      309.29      328.83     12.80 o 
   3   9   4        5.59        0.00      3.20 o 
   4   9   4      118.04      120.55     11.20 o 
   5   9   4        0.69        2.61      5.39 o 
  -1  10   4        7.36        1.43      3.79 o 
   1  10   4        1.88        1.52      6.82 o 
   2  10   4       11.94       14.83      3.23 o 
   3  10   4      128.50      119.12      9.51 o 
  -3 -10   5       21.63       20.97      8.46 o 
  -2 -10   5        5.83        6.42      3.75 o 
  -1 -10   5       80.41       94.01     11.49 o 
   0 -10   5       48.08       51.87      6.21 o 
   1 -10   5       11.69        8.83      4.36 o 
  -4  -9   5        1.73        0.17      4.04 o 
  -3  -9   5        3.38        6.82      4.46 o 
  -2  -9   5      144.06      168.86      9.83 o 
  -1  -9   5      189.79      208.66     10.27 o 
   0  -9   5       25.02       23.65      4.50 o 
   1  -9   5       40.25       42.67      9.89 o 
   2  -9   5       15.77        7.95      6.40 o 
   3  -9   5        0.63        2.19      5.64 o 
  -5  -8   5        6.37        3.78      3.17 o 
  -4  -8   5        0.19        3.11      4.71 o 
  -3  -8   5        6.44       -0.59      3.37 o 
  -2  -8   5      153.86      159.78     10.27 o 
  -1  -8   5      720.94      688.57     19.57 o 
   0  -8   5       35.02       42.05      4.83 o 
   1  -8   5        0.13        3.89      2.97 o 
   2  -8   5       74.98       72.41      6.30 o 
   3  -8   5        9.82       14.11      4.23 o 
   4  -8   5      176.34      163.71      7.39 o 
  -6  -7   5      105.15      122.26      9.96 o 
  -5  -7   5      183.13      185.29     10.30 o 
  -4  -7   5       14.27       16.17      4.67 o 
  -3  -7   5       51.73       49.09      3.82 o 
  -2  -7   5       33.89       34.43      5.30 o 
  -1  -7   5       36.92       36.56      3.76 o 
   0  -7   5      111.35      117.79      5.23 o 
   1  -7   5       63.27       51.92      4.04 o 
   2  -7   5        0.19        0.82      1.69 o 
   3  -7   5        1.95        2.70      1.92 o 
   4  -7   5       45.59       39.09      4.53 o 
   5  -7   5       28.49       27.07      5.66 o 
  -6  -6   5        0.03        0.80      3.47 o 
  -5  -6   5      625.50      648.62     20.52 o 
  -4  -6   5      212.92      202.35      9.61 o 
  -3  -6   5      148.47      144.81      6.57 o 
  -2  -6   5       22.44       24.93      1.64 o 
  -1  -6   5        0.62        0.78      1.27 o 
   0  -6   5        9.78        9.55      1.67 o 
   1  -6   5      151.81      150.05      4.70 o 
   2  -6   5      180.27      170.97      4.53 o 
   3  -6   5      601.30      605.81     13.32 o 
   4  -6   5      106.11      104.28      6.29 o 
   5  -6   5       63.70       56.84      5.68 o 
  -7  -5   5       22.23       21.79      5.07 o 
  -6  -5   5       15.45       24.76      6.06 o 
  -5  -5   5      240.18      226.16     11.53 o 
  -4  -5   5      132.02      135.76      7.02 o 
  -3  -5   5       20.30       24.57      2.92 o 
  -2  -5   5     1039.83     1045.99     26.20 o 
  -1  -5   5      856.32      904.85     10.17 o 
   0  -5   5       20.27       15.79      1.45 o 
   1  -5   5       14.83       11.53      1.06 o 
   2  -5   5        6.09        5.05      1.27 o 
   3  -5   5      746.05      738.91     11.85 o 
   4  -5   5       44.53       38.68      4.13 o 
   5  -5   5        3.59        0.82      2.51 o 
   6  -5   5       19.73       21.26      8.84 o 
  -7  -4   5       18.66       17.81      4.70 o 
  -6  -4   5        9.24       11.50      3.46 o 
  -5  -4   5       33.81       28.24      3.92 o 
  -4  -4   5      148.16      137.46      5.45 o 
  -3  -4   5       30.86       53.12      4.31 o 
  -2  -4   5       63.75       56.54      3.10 o 
  -1  -4   5       25.39       32.40      1.42 o 
   0  -4   5      110.60      119.76      3.06 o 
   1  -4   5       33.93       29.65      1.56 o 
   2  -4   5      371.40      358.19      4.97 o 
   3  -4   5      218.98      218.22      4.51 o 
   4  -4   5        3.25        2.39      1.61 o 
   5  -4   5       25.48       21.76      3.86 o 
   6  -4   5       13.83       10.80      3.80 o 
  -7  -3   5        2.81        2.64      3.35 o 
  -6  -3   5       39.74       39.86      3.24 o 
  -5  -3   5       25.08       24.18      2.42 o 
  -4  -3   5     1468.77     1448.87     17.42 o 
  -3  -3   5      287.82      267.14      7.87 o 
  -2  -3   5       32.96       42.18      1.75 o 
  -1  -3   5      279.76      285.79      5.75 o 
   0  -3   5       57.19       49.58      1.29 o 
   1  -3   5     2761.06     2797.15     23.15 o 
   2  -3   5      761.11      776.98      7.90 o 
   3  -3   5        3.14        1.84      0.84 o 
   4  -3   5      922.44      901.94     12.61 o 
   5  -3   5       41.36       36.82      3.26 o 
   6  -3   5        9.29        5.09      2.75 o 
   7  -3   5      108.17       94.97      8.56 o 
  -7  -2   5       98.85      118.84      8.20 o 
  -6  -2   5      229.67      225.77      9.09 o 
  -5  -2   5       23.91       23.84      3.06 o 
  -4  -2   5      312.28      317.85      6.25 o 
  -3  -2   5       68.83       72.34      2.50 o 
  -2  -2   5      148.85      191.47      2.92 o 
  -1  -2   5      296.41      285.36      4.58 o 
   0  -2   5        0.53        0.27      0.38 o 
   1  -2   5     1220.17     1172.51      9.54 o 
   2  -2   5      258.46      274.43      3.40 o 
   3  -2   5      505.57      439.08      5.84 o 
   4  -2   5      401.67      419.82      5.41 o 
   5  -2   5        1.38        2.21      1.39 o 
   6  -2   5       16.41       10.32      2.30 o 
   7  -2   5       51.23       63.50      4.54 o 
  -7  -1   5        0.14        0.62      3.24 o 
  -6  -1   5       80.09       80.87      5.34 o 
  -5  -1   5     1416.63     1492.79     15.68 o 
  -4  -1   5      715.22      741.25      7.77 o 
  -3  -1   5      310.66      343.46      4.23 o 
  -2  -1   5      147.12      152.10      2.28 o 
  -1  -1   5      310.11      282.72      3.19 o 
   0  -1   5        0.46       -0.56      0.28 o 
   1  -1   5      664.48      594.33      5.19 o 
   2  -1   5      395.83      426.42      3.99 o 
   3  -1   5      413.89      443.17      4.73 o 
   4  -1   5     1117.69     1235.49     10.60 o 
   5  -1   5        0.00        8.30      1.44 o 
   6  -1   5      164.70      148.08      4.76 o 
   7  -1   5        3.25        3.51      3.86 o 
  -7   0   5       17.37       21.95      4.48 o 
  -6   0   5      150.13      144.28      8.06 o 
  -5   0   5        1.03        0.64      1.30 o 
  -4   0   5      378.10      343.84      4.62 o 
  -3   0   5        0.36        2.06      0.59 o 
  -2   0   5      317.37      359.12      4.00 o 
  -1   0   5       53.12       52.84      1.18 o 
   0   0   5        3.67        4.04      0.31 o 
   1   0   5       75.29       80.57      1.32 o 
   2   0   5       12.54       15.60      1.08 o 
   3   0   5     1273.18     1399.22     11.15 o 
   4   0   5       36.27       17.98      1.30 o 
   5   0   5        1.58        3.38      1.31 o 
   6   0   5        2.98        2.71      2.59 o 
   7   0   5       32.31       41.37      5.78 o 
  -7   1   5      106.99      113.62      6.64 o 
  -6   1   5       64.62       80.92      5.21 o 
  -5   1   5      170.62      155.44      4.30 o 
  -4   1   5      102.10       84.53      3.28 o 
  -3   1   5      386.21      448.22      4.85 o 
  -2   1   5      336.57      372.40      3.74 o 
  -1   1   5       74.79       64.46      1.01 o 
   0   1   5        0.02        0.13      0.32 o 
   1   1   5     9432.79     9073.65     68.95 o 
   2   1   5       11.53       12.17      0.88 o 
   3   1   5     2568.73     2935.26     22.17 o 
   4   1   5       29.42       33.71      1.71 o 
   5   1   5       50.47       50.20      2.88 o 
   6   1   5        3.03        1.57      2.08 o 
   7   1   5        0.49        1.46      3.33 o 
   8   1   5       23.70       28.10      4.65 o 
  -7   2   5        3.56        4.53      4.02 o 
  -6   2   5       29.13       34.29      4.70 o 
  -5   2   5        2.68       -0.74      1.32 o 
  -4   2   5        0.28        0.53      0.92 o 
  -3   2   5        1.12        0.32      0.53 o 
  -2   2   5       59.83       53.27      1.72 o 
  -1   2   5       36.50       29.48      0.81 o 
   0   2   5     1923.74     1923.38     15.57 o 
   1   2   5      906.57      858.53      9.87 o 
   2   2   5       66.46       57.01      1.87 o 
   3   2   5        1.04        5.50      0.87 o 
   4   2   5      198.82      204.19      4.10 o 
   5   2   5       52.33       61.02      2.74 o 
   6   2   5       74.32       67.43      4.32 o 
   7   2   5        2.15        1.06      2.78 o 
   8   2   5        3.45        6.53      4.08 o 
  -7   3   5       31.89       28.01      6.86 o 
  -6   3   5        0.03        3.79      3.01 o 
  -5   3   5      133.26      128.63      5.86 o 
  -4   3   5       15.41        7.79      1.65 o 
  -3   3   5        1.72        1.72      0.99 o 
  -2   3   5       93.08       94.38      2.56 o 
  -1   3   5     1248.81     1351.36     12.35 o 
   0   3   5      429.67      446.93      6.01 o 
   1   3   5      341.61      369.37      4.25 o 
   2   3   5      302.21      257.99      6.86 o 
   3   3   5        2.97        2.17      1.01 o 
   4   3   5      117.01      153.85      4.71 o 
   5   3   5        0.65        2.05      1.58 o 
   6   3   5      120.96      110.67      8.20 o 
   7   3   5        1.05        1.08      4.09 o 
  -6   4   5        0.08        2.00      3.45 o 
  -5   4   5       66.85       57.86      6.09 o 
  -4   4   5      110.08      103.24      5.37 o 
  -3   4   5      187.21      182.64      4.85 o 
  -2   4   5       80.75       84.37      2.13 o 
  -1   4   5     2064.63     2199.42     18.24 o 
   0   4   5       89.33       89.88      2.62 o 
   1   4   5     4303.73     4345.95     49.40 o 
   2   4   5      644.28      705.79      7.60 o 
   3   4   5        6.27        6.55      1.20 o 
   4   4   5      264.24      279.65      7.60 o 
   5   4   5       11.07        9.99      2.95 o 
   6   4   5        3.72        2.59      3.48 o 
   7   4   5       59.84       49.01      6.63 o 
  -6   5   5       25.60       26.85     11.41 o 
  -5   5   5      104.53      107.31      7.99 o 
  -4   5   5      181.93      180.08      8.61 o 
  -3   5   5      216.02      230.66      6.63 o 
  -2   5   5      870.36      957.80     12.26 o 
  -1   5   5      155.03      157.23      4.32 o 
   0   5   5      462.34      515.11     11.15 o 
   1   5   5      107.06      125.68      4.69 o 
   2   5   5       85.67       74.97      2.97 o 
   3   5   5       25.12       24.45      2.44 o 
   4   5   5       46.73       58.52      4.22 o 
   5   5   5       13.47       10.59      3.12 o 
   6   5   5       76.38       76.71      8.24 o 
   7   5   5        5.63        4.10      4.46 o 
  -5   6   5        1.52       -1.15      4.48 o 
  -4   6   5       42.67       37.87      6.82 o 
  -3   6   5        5.91        5.75      2.09 o 
  -2   6   5      631.84      652.00     12.78 o 
  -1   6   5       73.63       89.89      3.09 o 
   0   6   5        3.35        0.50      1.50 o 
   1   6   5       63.24       57.95      6.34 o 
   2   6   5      409.44      440.16      9.27 o 
   3   6   5        0.00        0.98      1.20 o 
   4   6   5       38.11       38.18      3.88 o 
   5   6   5        9.14       16.29      7.62 o 
   6   6   5       36.97       32.70      6.11 o 
   7   6   5        0.48        2.02      4.20 o 
  -5   7   5       29.16       14.69      4.56 o 
  -4   7   5        1.11        2.29      2.47 o 
  -3   7   5      165.41      151.03     10.43 o 
  -2   7   5       10.27        6.47      2.47 o 
  -1   7   5        2.42        1.31      1.48 o 
   0   7   5      255.71      253.56      7.80 o 
   1   7   5        0.59        5.72      4.71 o 
   2   7   5        1.58        1.50      1.97 o 
   3   7   5        0.95        1.31      3.45 o 
   4   7   5      157.45      171.63      6.84 o 
   5   7   5      109.63      110.68      7.48 o 
   6   7   5       76.84      100.47      9.47 o 
  -4   8   5        4.26        8.08      5.98 o 
  -3   8   5       26.07       28.47      6.69 o 
  -2   8   5       29.33       25.02      4.72 o 
  -1   8   5       38.40       38.34      4.27 o 
   0   8   5      133.73      133.04      8.47 o 
   2   8   5        0.11        0.25      2.10 o 
   3   8   5      329.44      330.68     15.41 o 
   4   8   5        7.87       15.24      5.81 o 
   5   8   5        8.02        7.16      5.22 o 
   6   8   5       18.76       20.90      4.67 o 
  -3   9   5       66.69       92.94     11.70 o 
  -2   9   5       86.89      107.26      8.68 o 
  -1   9   5       14.02       16.61      3.82 o 
   0   9   5        0.64       -1.85      5.56 o 
   1   9   5       19.89       18.19      5.51 o 
   2   9   5        0.00        1.01      2.53 o 
   3   9   5       25.35       29.38      5.47 o 
   4   9   5        3.43       -3.28      3.62 o 
   5   9   5       16.07       12.63      6.65 o 
  -1  10   5       31.89       36.60      5.37 o 
   2  10   5        0.35       -0.08      2.69 o 
   3  10   5      107.81      117.44      9.60 o 
  -3 -10   6        2.00        2.11      3.97 o 
  -2 -10   6       78.38       67.19      7.26 o 
  -1 -10   6      410.74      480.63     21.59 o 
   0 -10   6       40.75       31.82      5.89 o 
   1 -10   6        0.51        5.03      5.05 o 
  -4  -9   6        7.22        1.01      4.55 o 
  -3  -9   6        2.65        5.22      4.46 o 
  -2  -9   6      121.11      130.10      9.05 o 
  -1  -9   6      405.22      412.77     48.91 o 
   0  -9   6       85.83       89.87      8.92 o 
   1  -9   6       22.33       20.75      9.01 o 
   2  -9   6       28.84       21.71      5.77 o 
   3  -9   6        1.83        4.55      5.81 o 
  -5  -8   6       23.65       26.82      4.87 o 
  -4  -8   6       20.33       23.91      7.75 o 
  -3  -8   6       21.88       18.35      5.39 o 
  -2  -8   6       18.52       13.39      4.38 o 
  -1  -8   6       37.88       33.02      9.77 o 
   0  -8   6        0.09        0.81      2.46 o 
   1  -8   6       19.16       21.01      8.54 o 
   2  -8   6      213.18      204.11      9.71 o 
   3  -8   6        3.14        3.72      3.32 o 
   4  -8   6       37.12       30.05      4.84 o 
  -6  -7   6      341.56      353.26     15.78 o 
  -5  -7   6       61.30       55.04      6.60 o 
  -4  -7   6       27.50       13.79      3.40 o 
  -3  -7   6       66.37       76.46      6.27 o 
  -2  -7   6       97.30      100.52      8.42 o 
  -1  -7   6       20.63       17.09      3.75 o 
   0  -7   6       59.02       65.76      4.95 o 
   1  -7   6      367.07      360.84     12.36 o 
   2  -7   6      363.01      352.23     10.19 o 
   3  -7   6      163.05      149.72      6.32 o 
   4  -7   6       52.91       48.93      4.93 o 
   5  -7   6       17.17       14.40      4.83 o 
  -6  -6   6       73.19       74.40      8.51 o 
  -5  -6   6      138.42      165.95     10.34 o 
  -4  -6   6      498.46      528.38     16.58 o 
  -3  -6   6       40.07       46.47      4.03 o 
  -2  -6   6       10.41        8.27      1.51 o 
  -1  -6   6       42.45       47.10      4.10 o 
   0  -6   6     1058.91     1079.66     16.05 o 
   1  -6   6       32.35       27.41      2.52 o 
   2  -6   6      295.79      286.47      6.65 o 
   3  -6   6        6.14        7.28      2.25 o 
   4  -6   6       35.03       30.49      3.98 o 
   5  -6   6       68.19       75.27      6.75 o 
  -7  -5   6      120.38      105.32      8.85 o 
  -6  -5   6        6.47        3.10      4.76 o 
  -5  -5   6        2.09        0.28      2.97 o 
  -4  -5   6       71.16       80.36      5.98 o 
  -3  -5   6       41.76       36.11      4.39 o 
  -2  -5   6      288.00      290.10      5.34 o 
  -1  -5   6     1042.88     1112.71     12.35 o 
   0  -5   6       25.45       23.71      1.91 o 
   1  -5   6        3.11        2.53      0.82 o 
   2  -5   6       59.88       79.25      3.37 o 
   3  -5   6       62.17       66.35      3.46 o 
   4  -5   6       23.92       26.12      3.61 o 
   5  -5   6        1.10        3.62      2.72 o 
   6  -5   6        2.37       -0.04      3.58 o 
  -7  -4   6       16.15       13.25      3.57 o 
  -6  -4   6        1.37        2.75      2.50 o 
  -5  -4   6       40.93       38.65      4.56 o 
  -4  -4   6      106.78      106.95      4.74 o 
  -3  -4   6       76.06       94.55      4.76 o 
  -2  -4   6     2113.55     2168.79     26.05 o 
  -1  -4   6      224.54      224.04      3.83 o 
   0  -4   6      583.59      638.49      7.72 o 
   1  -4   6      474.31      444.19      5.61 o 
   2  -4   6      617.66      635.55      7.29 o 
   3  -4   6      351.17      342.73      5.94 o 
   4  -4   6       31.51       27.12      2.84 o 
   5  -4   6      110.51      113.02      6.98 o 
   6  -4   6       14.49       11.75      3.82 o 
  -7  -3   6        2.37       -3.12      2.78 o 
  -6  -3   6       83.39       84.87      4.43 o 
  -5  -3   6       21.67       19.55      2.17 o 
  -4  -3   6      581.47      537.92     14.70 o 
  -3  -3   6      887.41      891.27     14.04 o 
  -2  -3   6      442.91      486.15      6.90 o 
  -1  -3   6     2001.83     2228.87     26.11 o 
   0  -3   6        5.54        3.98      0.73 o 
   1  -3   6      178.08      186.93      3.05 o 
   2  -3   6       37.55       48.69      1.63 o 
   3  -3   6      105.09      106.85      2.88 o 
   4  -3   6      609.35      592.09      8.21 o 
   5  -3   6       10.71        8.93      2.46 o 
   6  -3   6       80.83       81.78      5.80 o 
   7  -3   6       40.60       56.61      7.25 o 
  -7  -2   6       85.60       83.47      6.57 o 
  -6  -2   6      128.57      119.15      5.38 o 
  -5  -2   6      168.88      162.66      5.17 o 
  -4  -2   6      553.32      521.16      8.42 o 
  -3  -2   6       34.09       52.72      2.13 o 
  -2  -2   6     2002.41     2275.13     20.31 o 
  -1  -2   6      238.99      241.62      3.74 o 
   0  -2   6      877.71      845.74      7.12 o 
   1  -2   6       30.96       28.84      0.99 o 
   2  -2   6     1257.90     1437.14     11.77 o 
   3  -2   6      111.88       99.85      2.30 o 
   4  -2   6      451.59      455.06      5.24 o 
   5  -2   6      287.24      272.76      6.45 o 
   6  -2   6        3.50        5.94      2.14 o 
   7  -2   6       19.41       20.63      3.46 o 
  -7  -1   6       60.45       46.00      6.19 o 
  -6  -1   6       16.75        9.00      2.99 o 
  -5  -1   6      564.63      550.05      8.81 o 
  -4  -1   6      344.15      291.44      4.30 o 
  -3  -1   6       51.39       56.10      1.70 o 
  -2  -1   6       36.68       33.01      1.10 o 
  -1  -1   6     2419.60     2345.79     20.36 o 
   0  -1   6      790.09      761.95      6.03 o 
   1  -1   6     1725.64     1672.47     12.29 o 
   2  -1   6       10.25       10.51      0.68 o 
   3  -1   6      114.30      102.86      2.08 o 
   4  -1   6      633.20      605.00      6.39 o 
   5  -1   6     3372.60     3255.66     29.84 o 
   6  -1   6      175.52      149.43      5.69 o 
   7  -1   6      185.41      187.43      9.04 o 
  -7   0   6        5.29        4.69      3.22 o 
  -6   0   6       24.71       17.20      3.13 o 
  -5   0   6     1808.78     1720.18     21.14 o 
  -4   0   6      419.44      384.27      5.26 o 
  -3   0   6       88.17       92.08      2.43 o 
  -2   0   6      272.39      278.65      3.42 o 
  -1   0   6        6.83        2.99      0.44 o 
   0   0   6      122.40      104.51      1.51 o 
   1   0   6      724.26      700.76      5.33 o 
   2   0   6      163.57      159.22      2.51 o 
   3   0   6      601.33      660.42      6.29 o 
   4   0   6        0.36        3.24      0.87 o 
   5   0   6      434.41      423.50      7.16 o 
   6   0   6      410.09      372.43     11.87 o 
   7   0   6       17.82       19.77      6.90 o 
  -7   1   6       10.59       12.01      3.22 o 
  -6   1   6      438.32      443.04     11.58 o 
  -5   1   6       45.81       34.89      3.32 o 
  -4   1   6      273.91      269.23      4.67 o 
  -3   1   6      522.30      550.98      5.76 o 
  -2   1   6      214.13      230.50      2.63 o 
  -1   1   6      712.97      630.37      5.41 o 
   0   1   6      355.87      342.64      4.23 o 
   1   1   6     1797.13     1757.61     14.35 o 
   2   1   6        2.35        6.42      0.75 o 
   3   1   6      874.72     1031.81      9.24 o 
   4   1   6      540.47      625.27      7.51 o 
   5   1   6        0.00        0.11      1.24 o 
   6   1   6        8.65        6.67      2.60 o 
   7   1   6      109.21      121.65      8.63 o 
  -7   2   6      176.21      198.57     11.37 o 
  -6   2   6        9.51       11.09      2.53 o 
  -5   2   6      382.03      361.07      7.60 o 
  -4   2   6       41.16       52.45      2.39 o 
  -3   2   6        1.43        0.69      0.64 o 
  -2   2   6      896.11      965.16     10.07 o 
  -1   2   6     1078.56     1039.27      9.32 o 
   0   2   6       26.97       29.06      0.96 o 
   1   2   6     9508.95     9489.31     80.46 o 
   2   2   6        2.22        1.42      0.54 o 
   3   2   6       73.12      102.88      2.94 o 
   4   2   6      512.31      566.82      7.77 o 
   5   2   6       49.64       47.97      2.51 o 
   6   2   6        0.04        0.97      1.79 o 
   7   2   6        2.59        2.19      2.76 o 
  -7   3   6        5.38        4.92      5.11 o 
  -6   3   6        1.52        1.74      2.81 o 
  -5   3   6        0.23        2.29      2.27 o 
  -4   3   6       15.43       11.26      1.76 o 
  -3   3   6       98.07      112.70      3.38 o 
  -2   3   6       45.26       49.29      1.77 o 
  -1   3   6      658.44      698.80      7.13 o 
   0   3   6       77.78      100.77      1.68 o 
   1   3   6     2440.08     2455.16     20.99 o 
   2   3   6     2850.91     3091.70     32.26 o 
   3   3   6      178.09      213.28      4.91 o 
   4   3   6       55.34       54.29      3.11 o 
   5   3   6       26.37       30.51      2.88 o 
   6   3   6       58.26       55.88      5.02 o 
   7   3   6       36.61       51.15      7.67 o 
  -6   4   6        0.79        2.87      3.42 o 
  -5   4   6        4.68        3.82      2.84 o 
  -4   4   6        0.88        0.36      1.54 o 
  -3   4   6        0.13        0.75      1.12 o 
  -2   4   6      172.13      145.13      2.46 o 
  -1   4   6     2078.88     2122.19     17.70 o 
   0   4   6      368.96      383.66      9.02 o 
   1   4   6     9957.69    10541.86     96.11 o 
   2   4   6      548.69      613.16      6.85 o 
   3   4   6      155.19      178.73      4.39 o 
   4   4   6      108.22       98.76      4.88 o 
   5   4   6      116.09      102.57      6.65 o 
   6   4   6       35.38       32.84      6.90 o 
   7   4   6        8.74        5.98      3.79 o 
  -6   5   6       33.37       45.61      7.73 o 
  -5   5   6      132.13      144.78      9.04 o 
  -4   5   6        4.75        0.61      2.45 o 
  -3   5   6        1.39       -1.37      1.50 o 
  -2   5   6      122.51      124.44      4.52 o 
  -1   5   6      278.86      285.68      4.99 o 
   0   5   6       47.88       60.37      2.28 o 
   1   5   6      685.44      743.43     13.22 o 
   2   5   6      142.09      132.19      4.71 o 
   3   5   6      226.85      246.07      4.55 o 
   4   5   6       24.97       35.45      3.58 o 
   5   5   6       14.14        9.99      3.14 o 
   6   5   6        3.16        2.01      5.77 o 
   7   5   6       64.52       67.60     25.72 o 
  -5   6   6        0.08        4.72      3.26 o 
  -4   6   6       54.30       50.08      5.21 o 
  -3   6   6       37.39       39.22      4.69 o 
  -2   6   6      473.61      512.67     12.55 o 
  -1   6   6       37.40       34.02      2.06 o 
   0   6   6      184.32      181.27      6.53 o 
   1   6   6       33.83       37.40      4.74 o 
   2   6   6     1221.27     1281.61     20.46 o 
   3   6   6        8.44        4.74      1.45 o 
   4   6   6       30.57       31.58      5.83 o 
   5   6   6      118.01      132.21      8.57 o 
   6   6   6        7.13        3.36      4.04 o 
   7   6   6        0.42        1.72      4.14 o 
  -5   7   6       11.64        8.98      4.15 o 
  -4   7   6      123.83      129.08      7.50 o 
  -3   7   6       30.15       39.93      6.26 o 
  -2   7   6       62.21       63.19      4.94 o 
  -1   7   6        3.43        2.57      1.58 o 
   0   7   6        6.52        3.86      2.42 o 
   1   7   6      107.68      100.13      8.66 o 
   2   7   6        4.35        4.83      2.28 o 
   3   7   6       16.66       18.61      4.38 o 
   4   7   6       13.07       13.89      5.39 o 
   5   7   6       13.27       10.97      4.08 o 
   6   7   6        1.46       -0.40      3.49 o 
  -4   8   6       57.67       61.29     11.11 o 
  -3   8   6       12.23       11.80      4.62 o 
  -2   8   6       43.59       35.88     14.23 o 
  -1   8   6       44.80       41.64      5.26 o 
   0   8   6        0.60        2.15      2.82 o 
   2   8   6       26.65       17.59      3.28 o 
   3   8   6       73.86       72.65      7.41 o 
   4   8   6       28.81       27.70      6.48 o 
   5   8   6        6.84        2.95      4.38 o 
   6   8   6        4.65        2.23      3.28 o 
  -3   9   6        4.26        6.15      5.72 o 
  -2   9   6        9.68        6.97      4.80 o 
  -1   9   6       16.77       18.54      3.84 o 
   0   9   6        0.03        1.60      5.39 o 
   1   9   6        0.07        1.55      4.01 o 
   2   9   6      127.09      116.34      7.16 o 
   3   9   6       38.03       34.60      5.81 o 
   4   9   6        2.99        1.18      4.21 o 
   5   9   6        0.87       -1.18      4.71 o 
  -1  10   6       25.94       13.28      4.25 o 
   2  10   6       10.37       19.28      3.87 o 
   3  10   6        3.44        3.03      4.21 o 
  -3 -10   7       70.47       72.98      8.58 o 
  -2 -10   7       17.51       11.36      5.51 o 
  -1 -10   7      132.50      160.08     10.26 o 
   0 -10   7       66.19       55.98      6.93 o 
   1 -10   7        2.87        1.89      4.30 o 
  -4  -9   7       37.74       34.68      8.25 o 
  -3  -9   7       68.62       53.88      8.42 o 
  -2  -9   7        0.01        1.64      3.35 o 
  -1  -9   7       70.92       55.01      6.25 o 
   0  -9   7      336.38      354.86     14.39 o 
   1  -9   7      141.52      153.91      6.89 o 
   2  -9   7      109.86      119.32      9.97 o 
   3  -9   7        4.22        0.59      4.55 o 
  -5  -8   7        3.94       -1.04      3.16 o 
  -4  -8   7        4.23        0.52      2.46 o 
  -3  -8   7        2.28        6.06      4.29 o 
  -2  -8   7       21.92       23.13      4.64 o 
  -1  -8   7       60.59       63.07      9.39 o 
   0  -8   7      192.38      200.56     10.15 o 
   1  -8   7       40.27       38.47      3.49 o 
   2  -8   7        1.59        7.26      3.62 o 
   3  -8   7       16.22       11.55      3.87 o 
   4  -8   7      103.76      117.20      6.37 o 
  -6  -7   7       49.57       33.95     11.03 o 
  -5  -7   7      188.79      184.13     15.28 o 
  -4  -7   7        4.69        2.54      2.67 o 
  -3  -7   7       17.57       24.57      3.47 o 
  -2  -7   7        1.71        3.20      3.03 o 
  -1  -7   7       28.58       29.86      4.31 o 
   0  -7   7        0.43        4.33      2.16 o 
   1  -7   7       72.09       78.90      3.73 o 
   2  -7   7       16.57       13.30      1.86 o 
   3  -7   7       40.49       29.46      4.17 o 
   4  -7   7       16.02       19.78      3.62 o 
   5  -7   7       19.33       21.44      7.03 o 
  -6  -6   7        3.04        0.27      3.75 o 
  -5  -6   7      253.52      233.93     11.79 o 
  -4  -6   7       48.53       53.01      5.78 o 
  -3  -6   7       27.90       32.41      3.68 o 
  -2  -6   7       22.57       25.94      2.23 o 
  -1  -6   7      339.33      358.59     10.33 o 
   0  -6   7       21.37       18.18      2.49 o 
   1  -6   7       65.06       61.54      2.61 o 
   2  -6   7      270.91      294.47      7.56 o 
   3  -6   7      249.99      286.59      8.78 o 
   4  -6   7       47.39       51.03      4.96 o 
   5  -6   7       98.82      104.70      7.32 o 
  -7  -5   7        9.30       11.20      4.66 o 
  -6  -5   7        6.73        8.36      3.52 o 
  -5  -5   7        1.95        1.32      3.16 o 
  -4  -5   7      246.89      243.44      9.44 o 
  -3  -5   7       23.15       22.81      2.89 o 
  -2  -5   7      204.51      184.97      4.82 o 
  -1  -5   7        2.91        1.33      0.79 o 
   0  -5   7      277.08      270.70      5.28 o 
   1  -5   7      316.93      305.38      4.75 o 
   2  -5   7      364.95      388.06      6.85 o 
   3  -5   7        0.18        1.01      1.35 o 
   4  -5   7       82.70       68.07      6.89 o 
   5  -5   7       25.01       20.21      3.83 o 
   6  -5   7       97.78      108.05     13.36 o 
  -7  -4   7        3.27        1.15      2.96 o 
  -6  -4   7       15.04        9.26      3.02 o 
  -5  -4   7      413.58      427.02     12.85 o 
  -4  -4   7       17.81       19.76      2.62 o 
  -3  -4   7      570.41      558.73     10.43 o 
  -2  -4   7        0.53        1.50      0.69 o 
  -1  -4   7       17.61       12.38      1.10 o 
   0  -4   7     1215.89     1246.27     12.35 o 
   1  -4   7     2131.56     2151.88     18.68 o 
   2  -4   7      257.11      270.11      4.06 o 
   3  -4   7      110.20      120.55      4.13 o 
   4  -4   7       16.61       15.10      2.33 o 
   5  -4   7      212.01      253.09      9.54 o 
   6  -4   7       12.81       12.86      3.77 o 
  -7  -3   7        8.16        7.65      3.59 o 
  -6  -3   7        0.34        0.71      1.69 o 
  -5  -3   7       25.64       24.14      2.47 o 
  -4  -3   7       22.94       21.25      2.62 o 
  -3  -3   7       14.88       21.78      2.19 o 
  -2  -3   7       58.47       68.02      2.49 o 
  -1  -3   7     5041.32     5038.34     52.21 o 
   0  -3   7      677.11      671.68      7.61 o 
   1  -3   7      257.42      236.71      3.08 o 
   2  -3   7       52.42       54.55      1.78 o 
   3  -3   7       63.98       80.62      2.65 o 
   4  -3   7       73.16       69.24      2.86 o 
   5  -3   7       36.25       31.70      3.58 o 
   6  -3   7        0.52       -0.12      2.41 o 
   7  -3   7        5.97        8.32      8.81 o 
  -7  -2   7       26.11       17.64      4.24 o 
  -6  -2   7        5.17        8.68      2.57 o 
  -5  -2   7      129.05      118.81      3.80 o 
  -4  -2   7       31.44       29.15      2.14 o 
  -3  -2   7       42.02       25.51      1.49 o 
  -2  -2   7     3716.01     3798.44     28.22 o 
  -1  -2   7     1025.33     1045.62      9.37 o 
   0  -2   7        0.11       -0.49      0.40 o 
   1  -2   7      264.18      278.08      3.18 o 
   2  -2   7     2044.83     2209.51     17.19 o 
   3  -2   7       65.14       58.99      1.71 o 
   4  -2   7      535.60      533.42      6.52 o 
   5  -2   7      141.32      152.58      4.34 o 
   6  -2   7        0.13        1.82      2.03 o 
   7  -2   7        4.52        3.47      4.18 o 
  -7  -1   7        7.93        9.67      3.99 o 
  -6  -1   7       50.05       38.00      4.51 o 
  -5  -1   7        8.03        6.51      1.58 o 
  -4  -1   7       11.31       10.33      1.09 o 
  -3  -1   7       72.97       58.16      1.74 o 
  -2  -1   7      114.79      109.99      1.91 o 
  -1  -1   7      693.47      656.98      6.75 o 
   0  -1   7        0.03        0.20      0.27 o 
   1  -1   7      275.68      264.67      2.99 o 
   2  -1   7       52.87       58.72      1.36 o 
   3  -1   7       36.02       38.83      1.42 o 
   4  -1   7      410.60      382.04      4.80 o 
   5  -1   7        1.96        0.98      1.82 o 
   6  -1   7       98.45      115.16      5.22 o 
   7  -1   7      141.83      144.03      8.40 o 
  -7   0   7        0.13       -0.14      2.85 o 
  -6   0   7        0.00        0.69      2.18 o 
  -5   0   7      629.52      633.61     11.26 o 
  -4   0   7      361.95      378.84      5.42 o 
  -3   0   7      194.69      180.89      5.06 o 
  -2   0   7      136.06      114.46      2.90 o 
  -1   0   7     1777.40     1632.02     13.43 o 
   0   0   7       73.18       68.73      1.24 o 
   1   0   7      373.76      352.37      3.20 o 
   2   0   7        2.18        1.82      0.53 o 
   3   0   7      236.48      233.48      3.25 o 
   4   0   7        3.54        5.10      1.03 o 
   5   0   7     1311.18     1415.82     16.14 o 
   6   0   7        4.41        5.64      2.78 o 
   7   0   7       40.66       28.55      5.23 o 
  -7   1   7        3.45        4.91      2.86 o 
  -6   1   7      414.66      418.67     11.17 o 
  -5   1   7       39.78       39.03      3.06 o 
  -4   1   7      738.47      778.01     11.18 o 
  -3   1   7      278.30      316.69      3.82 o 
  -2   1   7        1.40        0.70      0.37 o 
  -1   1   7       49.66       55.56      1.01 o 
   0   1   7        9.09        7.21      0.62 o 
   1   1   7      111.90       95.35      1.47 o 
   2   1   7      799.87      767.22      7.15 o 
   3   1   7      543.38      604.75      6.32 o 
   4   1   7        0.18       -1.07      0.78 o 
   5   1   7       12.64       19.65      2.08 o 
   6   1   7      165.20      164.99      6.97 o 
   7   1   7        6.31        8.65      3.98 o 
  -7   2   7       24.14       40.22      6.21 o 
  -6   2   7       57.35       87.90      6.51 o 
  -5   2   7        6.27        5.37      1.76 o 
  -4   2   7      356.65      377.31      6.89 o 
  -3   2   7      327.04      394.26      6.28 o 
  -2   2   7     1977.57     2034.76     20.17 o 
  -1   2   7      265.27      279.15      3.48 o 
   0   2   7        0.11        1.52      1.11 o 
   1   2   7       20.68       20.11      1.44 o 
   2   2   7        0.48        1.25      0.67 o 
   3   2   7        9.69       18.80      1.26 o 
   4   2   7        0.46       -0.28      0.84 o 
   5   2   7      258.30      225.82      6.53 o 
   6   2   7        0.00       -1.04      1.86 o 
   7   2   7       53.17       36.86      4.60 o 
  -7   3   7        3.75        8.09      9.09 o 
  -6   3   7        1.11        2.55      2.89 o 
  -5   3   7       61.05       64.39      5.21 o 
  -4   3   7       76.93       73.11      4.69 o 
  -3   3   7      156.39      140.59      3.74 o 
  -2   3   7       48.94       62.08      2.47 o 
  -1   3   7       72.75       70.73      1.54 o 
   0   3   7       56.16       54.48      1.37 o 
   1   3   7        0.16       -0.27      0.49 o 
   2   3   7     1268.49     1379.32     15.78 o 
   3   3   7        9.22        6.03      1.11 o 
   4   3   7        6.31        9.54      1.70 o 
   5   3   7      140.75      134.43      5.21 o 
   6   3   7      211.80      211.30      8.38 o 
   7   3   7       29.92       37.63      9.89 o 
  -6   4   7        3.34       -1.10      3.24 o 
  -5   4   7        1.81        3.17      2.83 o 
  -4   4   7       52.32       57.80      4.52 o 
  -3   4   7      191.83      209.29      5.23 o 
  -2   4   7       83.95       98.67      3.09 o 
  -1   4   7      384.59      386.59      4.35 o 
   0   4   7        8.71       18.64      1.08 o 
   1   4   7       53.54       65.72      2.24 o 
   2   4   7      602.71      644.91      7.62 o 
   3   4   7        9.29       11.56      1.45 o 
   4   4   7      163.87      149.56      5.48 o 
   5   4   7       49.67       69.20      5.66 o 
   6   4   7       55.41       45.37      6.94 o 
   7   4   7        5.09        5.51      5.78 o 
  -6   5   7       43.09       64.15     11.11 o 
  -5   5   7       79.02       76.42     12.18 o 
  -4   5   7       40.57       28.05      4.36 o 
  -3   5   7       97.31       94.52      7.83 o 
  -2   5   7        0.74        1.05      0.95 o 
  -1   5   7      145.42      161.25      3.51 o 
   0   5   7        0.19       -0.26      0.56 o 
   1   5   7      284.00      270.45      4.66 o 
   2   5   7      205.15      227.62      5.17 o 
   3   5   7       93.02      113.46      5.00 o 
   4   5   7        6.63        4.82      2.05 o 
   5   5   7      368.77      375.27     14.48 o 
   6   5   7       20.79       18.63      4.84 o 
   7   5   7        0.55        0.25      4.11 o 
  -5   6   7        2.02        2.50      3.13 o 
  -4   6   7       16.07       14.18      3.51 o 
  -3   6   7        4.58        4.55      1.93 o 
  -2   6   7       42.04       38.18      3.77 o 
  -1   6   7       11.30       12.80      1.78 o 
   0   6   7      145.70      150.96      5.87 o 
   1   6   7       30.43       34.87      4.21 o 
   2   6   7      525.35      550.32     10.97 o 
   3   6   7       17.37       16.66      1.83 o 
   4   6   7      192.11      202.72      8.69 o 
   5   6   7        1.17       -0.32      2.65 o 
   6   6   7       18.43       18.21      9.68 o 
   7   6   7       36.44       35.62     11.32 o 
  -5   7   7       65.30       53.38      6.82 o 
  -4   7   7       53.79       46.39      4.77 o 
  -3   7   7      867.89      882.58     26.44 o 
  -2   7   7       20.98       17.47      3.52 o 
  -1   7   7       12.80       11.19      2.32 o 
   0   7   7        0.03        3.45      2.33 o 
   1   7   7      136.95      132.44     12.46 o 
   2   7   7      257.78      269.77      9.92 o 
   3   7   7       47.21       42.18      5.89 o 
   4   7   7        0.11        1.35      3.45 o 
   5   7   7       92.74       98.14      7.03 o 
   6   7   7       39.84       49.05      6.70 o 
  -4   8   7       21.81       12.54      6.48 o 
  -3   8   7        9.95        3.22      3.73 o 
  -2   8   7        8.10        8.35      3.54 o 
  -1   8   7       31.36       29.94      7.03 o 
   0   8   7       51.96       53.46     10.61 o 
   2   8   7      209.26      191.77      9.26 o 
   3   8   7      142.87      155.41     10.35 o 
   4   8   7       25.71       14.73      5.22 o 
   5   8   7       32.74       40.41      8.33 o 
  -3   9   7        0.20        1.94      5.22 o 
  -2   9   7       16.24       12.60      6.40 o 
  -1   9   7        0.02       -0.02      2.62 o 
   0   9   7       11.07       15.83      7.91 o 
   1   9   7        0.91        2.61      5.72 o 
   2   9   7        2.92        3.96      2.78 o 
   3   9   7       83.44      104.14      8.76 o 
   4   9   7       52.39       40.16      7.58 o 
   5   9   7      161.72      152.29     14.40 o 
  -1  10   7        0.18        0.85      3.47 o 
   0  10   7        4.01        8.42      8.17 o 
   2  10   7       70.42       72.23      5.81 o 
   3  10   7       12.80        7.58      4.55 o 
  -3 -10   8       19.14       10.19      5.72 o 
  -2 -10   8       59.16       39.16      9.72 o 
  -1 -10   8       41.51       39.84      6.24 o 
   0 -10   8       21.43       21.38      5.25 o 
   1 -10   8       72.88       78.80      6.10 o 
  -4  -9   8       90.53       88.31     11.87 o 
  -3  -9   8       89.05       85.03     10.27 o 
  -2  -9   8      210.83      204.70     11.62 o 
  -1  -9   8        0.25        2.46      3.21 o 
   0  -9   8       17.82       12.07      4.08 o 
   1  -9   8      100.02       98.54     12.15 o 
   2  -9   8        9.88       13.93      5.24 o 
   3  -9   8       19.56       33.45      7.08 o 
  -5  -8   8      140.76      165.32     10.23 o 
  -4  -8   8       13.61       15.26      3.43 o 
  -3  -8   8       19.45       22.39      5.98 o 
  -2  -8   8        1.72        0.02      2.77 o 
  -1  -8   8       12.46       17.78      4.20 o 
   0  -8   8      318.86      331.80     14.27 o 
   1  -8   8        7.19        7.98      4.36 o 
   2  -8   8       23.50       13.75      4.55 o 
   3  -8   8        0.48        1.59      3.33 o 
   4  -8   8       34.11       40.91      4.43 o 
  -6  -7   8       12.11       12.14      4.98 o 
  -5  -7   8       64.58       62.21      7.18 o 
  -4  -7   8       36.50       33.14      5.01 o 
  -3  -7   8       40.83       34.59      4.05 o 
  -2  -7   8        2.79        2.89      1.68 o 
  -1  -7   8        8.26        7.64      3.11 o 
   0  -7   8      213.39      215.04     10.82 o 
   1  -7   8       44.91       48.28      3.24 o 
   2  -7   8      412.33      430.13      9.87 o 
   3  -7   8      341.48      303.13      9.18 o 
   4  -7   8      104.60      113.48      6.90 o 
   5  -7   8       56.16       54.88      6.93 o 
  -6  -6   8       26.82       24.47      4.65 o 
  -5  -6   8        2.79        9.03      4.67 o 
  -4  -6   8      337.02      308.60     12.49 o 
  -3  -6   8      135.00      134.47      8.68 o 
  -2  -6   8       90.47      102.73     11.83 o 
  -1  -6   8       55.46       59.43      2.84 o 
   0  -6   8      104.96      104.95      5.78 o 
   1  -6   8       16.90       16.59      1.43 o 
   2  -6   8      258.93      259.90      7.72 o 
   3  -6   8      709.33      651.91     14.36 o 
   4  -6   8      126.34      113.44      6.79 o 
   5  -6   8       39.19       37.77      5.00 o 
  -7  -5   8      120.48      125.21      9.21 o 
  -6  -5   8       66.66       68.48      6.72 o 
  -5  -5   8      894.24      919.64     26.28 o 
  -4  -5   8      135.72      147.23      7.63 o 
  -3  -5   8      305.24      298.53      8.74 o 
  -2  -5   8       17.91       17.42      1.74 o 
  -1  -5   8       90.57       90.62      2.74 o 
   0  -5   8       29.46       29.85      1.44 o 
   1  -5   8      391.18      394.26      5.78 o 
   2  -5   8       43.71       46.29      2.88 o 
   3  -5   8     1186.39     1139.49     16.08 o 
   4  -5   8      106.30       94.51      7.31 o 
   5  -5   8       21.11       21.51      5.30 o 
   6  -5   8      325.31      354.18     22.23 o 
  -7  -4   8       22.15       24.12      4.99 o 
  -6  -4   8       32.26       34.26      4.41 o 
  -5  -4   8        8.02        8.17      2.46 o 
  -4  -4   8      311.05      323.31      8.35 o 
  -3  -4   8        3.19        2.75      1.38 o 
  -2  -4   8        2.39        3.30      1.18 o 
  -1  -4   8        1.76        2.90      0.81 o 
   0  -4   8     1616.91     1745.98     15.52 o 
   1  -4   8        9.91       10.73      1.36 o 
   2  -4   8      125.11      119.21      3.38 o 
   3  -4   8        0.57        0.62      0.96 o 
   4  -4   8        4.06        3.57      1.72 o 
   5  -4   8       67.19       68.20      6.65 o 
   6  -4   8       19.96       22.47      3.89 o 
  -7  -3   8        0.25        7.08      4.79 o 
  -6  -3   8       16.84       15.50      2.45 o 
  -5  -3   8      542.48      530.02      9.67 o 
  -4  -3   8       48.52       44.96      2.46 o 
  -3  -3   8       10.44       11.86      1.85 o 
  -2  -3   8       62.62       68.72      2.52 o 
  -1  -3   8      218.06      219.72      3.64 o 
   0  -3   8     1457.49     1557.88     12.54 o 
   1  -3   8       21.41       43.79      1.35 o 
   2  -3   8       29.03       26.66      1.33 o 
   3  -3   8      198.69      174.23      3.79 o 
   4  -3   8       39.43       38.13      2.45 o 
   5  -3   8        5.05        0.75      2.02 o 
   6  -3   8       53.42       46.48      4.74 o 
   7  -3   8        1.74       -0.72      3.85 o 
  -7  -2   8        2.21        1.43      3.45 o 
  -6  -2   8        2.45        3.44      2.59 o 
  -5  -2   8      102.96       99.25      3.76 o 
  -4  -2   8       51.67       55.27      2.87 o 
  -3  -2   8        2.47        4.62      0.89 o 
  -2  -2   8      965.25     1045.73      8.08 o 
  -1  -2   8       21.87       26.01      1.25 o 
   0  -2   8      163.29      121.76      1.69 o 
   1  -2   8     2942.57     3288.30     25.36 o 
   2  -2   8      319.13      338.55      4.31 o 
   3  -2   8      179.40      162.05      2.73 o 
   4  -2   8      122.53      127.16      4.05 o 
   5  -2   8       44.22       40.02      2.58 o 
   6  -2   8       99.89       94.94      5.14 o 
   7  -2   8        8.95        9.86      2.98 o 
  -7  -1   8       50.16       52.19     14.35 o 
  -6  -1   8       35.57       27.44      4.05 o 
  -5  -1   8       50.74       61.66      3.29 o 
  -4  -1   8        1.31        3.00      0.92 o 
  -3  -1   8        0.32        4.22      0.75 o 
  -2  -1   8     1140.63     1179.87      9.61 o 
  -1  -1   8       55.60       49.51      1.29 o 
   0  -1   8     6324.41     6201.59     41.45 o 
   1  -1   8      628.84      668.99      6.49 o 
   2  -1   8      500.65      493.47      5.05 o 
   3  -1   8      106.78      111.55      2.74 o 
   4  -1   8        0.05        1.22      0.82 o 
   5  -1   8       86.03       90.13      3.36 o 
   6  -1   8       64.23       61.74      4.06 o 
   7  -1   8      121.92      114.13     13.55 o 
  -7   0   8       34.39       35.05      4.90 o 
  -6   0   8       13.53       11.61      2.87 o 
  -5   0   8     2050.86     2012.92     25.78 o 
  -4   0   8        0.41        0.65      0.82 o 
  -3   0   8      484.57      464.77      5.24 o 
  -2   0   8      132.78      143.21      2.31 o 
  -1   0   8     1774.63     1716.35     17.15 o 
   0   0   8        6.02       17.06      0.87 o 
   1   0   8     2705.96     2789.48     17.81 o 
   2   0   8       21.69       26.17      1.11 o 
   3   0   8        3.86        3.84      0.65 o 
   4   0   8       49.17       42.26      2.04 o 
   5   0   8      273.37      268.96      7.43 o 
   6   0   8      126.52      146.27      7.61 o 
   7   0   8       83.09       64.95      6.87 o 
  -7   1   8        5.17        3.86      2.97 o 
  -6   1   8      567.73      508.68     12.56 o 
  -5   1   8       93.44       75.47      5.46 o 
  -4   1   8        0.22        0.23      1.13 o 
  -3   1   8      347.37      331.54      3.86 o 
  -2   1   8      684.11      693.99      6.20 o 
  -1   1   8      303.22      297.91      3.13 o 
   0   1   8      338.51      331.36      3.74 o 
   1   1   8        0.29        0.55      0.41 o 
   2   1   8      181.71      198.84      2.69 o 
   3   1   8       70.53       75.46      1.98 o 
   4   1   8        4.71        5.43      1.03 o 
   5   1   8      816.25      858.09     12.12 o 
   6   1   8      800.84      805.15     15.27 o 
   7   1   8        0.29        2.21      3.34 o 
  -7   2   8        0.84        1.90      4.06 o 
  -6   2   8      161.82      144.02      7.86 o 
  -5   2   8        8.44        6.13      1.69 o 
  -4   2   8        0.01        0.01      0.98 o 
  -3   2   8      239.58      238.33      4.47 o 
  -2   2   8       43.26       57.79      2.24 o 
  -1   2   8        1.35        3.28      0.50 o 
   0   2   8     1350.26     1332.85     13.43 o 
   1   2   8       69.67       59.50      1.91 o 
   2   2   8      206.75      210.95      3.00 o 
   3   2   8      243.58      299.22      4.47 o 
   4   2   8        8.81        3.94      1.05 o 
   5   2   8       56.85       46.53      2.80 o 
   6   2   8      262.63      240.63     10.09 o 
   7   2   8        4.47        5.38      3.20 o 
  -7   3   8      100.32      126.59     11.19 o 
  -6   3   8       61.49       51.26      5.49 o 
  -5   3   8        1.83       -0.02      2.09 o 
  -4   3   8        5.40        3.37      1.51 o 
  -3   3   8      214.27      235.50      6.30 o 
  -2   3   8       45.42       65.49      2.38 o 
  -1   3   8      192.91      159.40      3.18 o 
   0   3   8      125.18      115.51      3.30 o 
   1   3   8      494.07      523.50      5.84 o 
   2   3   8      364.32      344.17      6.79 o 
   3   3   8      149.60      143.12      3.53 o 
   4   3   8       11.83        9.20      1.69 o 
   5   3   8       60.49       45.08      3.61 o 
   6   3   8       87.12       71.92      5.57 o 
   7   3   8        0.44        0.86      4.13 o 
  -6   4   8       29.71       27.82      5.21 o 
  -5   4   8       83.54       89.96     11.66 o 
  -4   4   8       21.18       20.04      2.75 o 
  -3   4   8      110.28      110.48      5.38 o 
  -2   4   8      225.58      253.16      5.87 o 
  -1   4   8      791.46      830.67      8.00 o 
   0   4   8     3787.99     4260.75     35.97 o 
   1   4   8     7542.98     8044.05     64.77 o 
   2   4   8      303.61      324.25      4.64 o 
   3   4   8        3.43        2.78      1.10 o 
   4   4   8       18.00       25.05      2.80 o 
   5   4   8        4.73       11.20      3.89 o 
   6   4   8       38.98       27.62     10.19 o 
   7   4   8        0.00        1.12      3.57 o 
  -6   5   8        6.08        2.66      4.55 o 
  -5   5   8       57.90       65.56      6.71 o 
  -4   5   8       11.44       13.01      3.22 o 
  -3   5   8        0.25        2.34      1.71 o 
  -2   5   8      328.51      335.41      6.59 o 
  -1   5   8       28.09       39.35      1.92 o 
   0   5   8      645.46      686.43      7.65 o 
   1   5   8      405.01      442.06      6.72 o 
   2   5   8       34.22       32.29      1.36 o 
   3   5   8        3.35        2.87      1.02 o 
   4   5   8       78.81       75.97      4.67 o 
   5   5   8      108.55       90.01     12.08 o 
   6   5   8        0.07        0.70      3.29 o 
   7   5   8        0.47        5.22      4.57 o 
  -5   6   8       22.45       20.67      5.43 o 
  -4   6   8        0.26        2.57      2.53 o 
  -3   6   8      199.25      208.55     20.54 o 
  -2   6   8      603.36      641.77     14.49 o 
  -1   6   8      795.71      865.71     15.02 o 
   0   6   8      595.17      617.39      7.83 o 
   1   6   8      242.58      272.74      5.24 o 
   2   6   8       25.33       28.89      4.03 o 
   3   6   8       31.31       31.16      1.91 o 
   4   6   8      322.02      349.14     11.83 o 
   5   6   8       70.84       58.55      6.23 o 
   6   6   8       19.50       28.64      8.63 o 
   7   6   8        5.20       -0.85      4.18 o 
  -5   7   8       42.20       43.58      6.39 o 
  -4   7   8        4.42        3.41      2.74 o 
  -3   7   8      843.36      865.97     26.38 o 
  -2   7   8       60.14       73.11      5.92 o 
  -1   7   8       36.85       37.19      5.57 o 
   0   7   8       10.31       11.69      1.48 o 
   1   7   8        3.19        9.72      6.73 o 
   2   7   8      175.72      180.06     19.74 o 
   3   7   8       62.83       66.42      6.99 o 
   4   7   8       70.97       75.74      4.52 o 
   5   7   8       23.48       14.67      7.45 o 
   6   7   8       23.94       12.21      7.28 o 
  -4   8   8       12.86       12.54      6.99 o 
  -3   8   8        1.12        4.55      4.13 o 
  -2   8   8      439.34      445.28     30.90 o 
  -1   8   8        0.51        0.68      2.44 o 
   0   8   8      269.71      303.07     21.30 o 
   2   8   8       66.35       61.29      5.39 o 
   3   8   8      278.36      297.60     14.56 o 
   4   8   8       41.10       47.31      7.66 o 
   5   8   8        0.09       -2.61      4.13 o 
  -3   9   8      180.58      148.50     14.23 o 
  -2   9   8        0.19       -1.55      3.58 o 
  -1   9   8        5.08        8.03      3.46 o 
   0   9   8       31.93       50.85     12.12 o 
   2   9   8       25.21       28.71      4.13 o 
   3   9   8       40.74       50.85      6.65 o 
   4   9   8       15.69        8.59      5.30 o 
   5   9   8       86.72      100.10     11.95 o 
  -1  10   8        1.88        1.09      4.04 o 
   0  10   8       14.19       14.40      8.59 o 
   2  10   8       25.83       27.36      4.21 o 
   3  10   8       18.24       13.72      4.80 o 
  -2 -10   9      183.64      190.24     10.48 o 
  -1 -10   9       16.96       18.24      8.29 o 
   0 -10   9       93.27       93.55      8.96 o 
   1 -10   9      191.95      189.28     12.34 o 
  -4  -9   9       17.26       14.65      6.23 o 
  -3  -9   9      170.72      164.53     36.70 o 
  -2  -9   9       34.69       27.83      5.65 o 
  -1  -9   9        3.50        2.51      2.33 o 
   0  -9   9        9.71        6.05      2.61 o 
   1  -9   9      191.78      196.38      8.36 o 
   2  -9   9       10.40        4.20      4.02 o 
   3  -9   9       19.45       26.49      9.13 o 
  -5  -8   9        5.28        6.24      4.21 o 
  -4  -8   9        7.55       10.38      3.36 o 
  -3  -8   9      120.87      105.91     10.78 o 
  -2  -8   9      255.01      228.23     11.92 o 
  -1  -8   9        7.46       10.84      3.62 o 
   0  -8   9       38.17       35.97      3.44 o 
   1  -8   9       33.90       38.59      3.94 o 
   2  -8   9        0.04       -0.87      3.16 o 
   3  -8   9        7.39       13.97      5.28 o 
   4  -8   9       13.32       16.36      3.54 o 
  -6  -7   9        1.57        9.53      4.88 o 
  -5  -7   9       72.89       81.21     12.29 o 
  -4  -7   9       12.80        6.04      3.26 o 
  -3  -7   9       59.29       57.27      5.08 o 
  -2  -7   9       22.55       18.43      2.71 o 
  -1  -7   9      183.60      194.44     11.32 o 
   0  -7   9       16.56       20.60      4.44 o 
   1  -7   9        0.72        0.51      1.60 o 
   2  -7   9      122.16      108.79      5.05 o 
   3  -7   9        6.57        6.43      2.43 o 
   4  -7   9       53.31       46.52      5.02 o 
   5  -7   9       10.67       12.87      4.30 o 
  -6  -6   9        0.41        1.51      3.04 o 
  -5  -6   9       38.19       44.79      7.75 o 
  -4  -6   9        4.69        3.68      2.94 o 
  -3  -6   9        5.21        6.85      2.18 o 
  -2  -6   9        3.78        6.28      3.20 o 
  -1  -6   9      570.64      585.21     16.67 o 
   0  -6   9       60.47       57.67      2.34 o 
   1  -6   9       45.26       42.37      3.03 o 
   2  -6   9      117.96      102.30      5.82 o 
   3  -6   9       73.27       73.04      5.04 o 
   4  -6   9      275.67      259.18      9.42 o 
   5  -6   9      132.85      161.44      8.86 o 
  -7  -5   9        0.24       -0.76      3.26 o 
  -6  -5   9       27.51       21.89      4.47 o 
  -5  -5   9       96.89       81.45      6.38 o 
  -4  -5   9       82.21       85.16      7.34 o 
  -3  -5   9       21.73       20.74      2.99 o 
  -2  -5   9       81.98       94.31      3.82 o 
  -1  -5   9      121.27      112.59      3.05 o 
   0  -5   9       65.45       68.06      2.38 o 
   1  -5   9       32.47       28.17      2.49 o 
   2  -5   9        2.47        0.60      1.18 o 
   3  -5   9      171.41      168.70      5.35 o 
   4  -5   9       44.05       35.53      8.43 o 
   5  -5   9       20.00       20.31      3.98 o 
   6  -5   9      124.19      122.19      9.74 o 
  -7  -4   9       38.57       31.85      5.35 o 
  -6  -4   9        1.77        5.95      2.49 o 
  -5  -4   9      792.63      809.25     16.69 o 
  -4  -4   9     1513.04     1511.75     21.92 o 
  -3  -4   9      111.20      108.20      4.47 o 
  -2  -4   9        0.58        2.51      1.05 o 
  -1  -4   9       54.43       53.82      2.26 o 
   0  -4   9       12.37       10.13      1.18 o 
   1  -4   9      457.35      454.25      5.29 o 
   2  -4   9       14.11       14.89      1.34 o 
   3  -4   9      635.21      642.63      9.75 o 
   4  -4   9     1180.08     1160.39     19.26 o 
   5  -4   9       26.59       20.13      5.07 o 
   6  -4   9        7.15        2.48      2.73 o 
  -7  -3   9        0.06        6.28      5.81 o 
  -6  -3   9       30.52       31.87      3.09 o 
  -5  -3   9      156.71      143.23      4.48 o 
  -4  -3   9        4.22        2.66      1.24 o 
  -3  -3   9       24.67       27.59      1.66 o 
  -2  -3   9      372.22      411.94      5.95 o 
  -1  -3   9     2669.01     2754.51     23.23 o 
   0  -3   9        0.45        0.88      0.48 o 
   1  -3   9       80.72       52.20      1.46 o 
   2  -3   9        2.62        2.45      0.71 o 
   3  -3   9      538.14      548.73      7.53 o 
   4  -3   9       21.03       18.48      2.08 o 
   5  -3   9        3.84        4.34      2.36 o 
   6  -3   9        1.91        0.02      2.63 o 
   7  -3   9        2.11        5.22      4.38 o 
  -7  -2   9        4.37        5.27      3.64 o 
  -6  -2   9       39.15       38.58     10.11 o 
  -5  -2   9       77.86       82.16      4.48 o 
  -4  -2   9      411.39      383.29      6.18 o 
  -3  -2   9        1.87        3.63      0.75 o 
  -2  -2   9       84.97       69.84      1.53 o 
  -1  -2   9      301.60      262.16      3.60 o 
   0  -2   9        1.10       -0.74      0.42 o 
   1  -2   9     3148.96     3142.90     21.83 o 
   2  -2   9      143.38      155.00      2.36 o 
   3  -2   9        1.93        0.91      0.59 o 
   4  -2   9      123.68      124.94      3.20 o 
   5  -2   9       10.52       13.00      1.92 o 
   6  -2   9        1.46       -0.17      2.12 o 
   7  -2   9       21.63       20.13      3.54 o 
  -7  -1   9       32.57       34.24     12.08 o 
  -6  -1   9        1.35        1.84      2.52 o 
  -5  -1   9       29.38       30.51      2.73 o 
  -4  -1   9     1601.70     1589.15     17.22 o 
  -3  -1   9      544.95      523.16      7.98 o 
  -2  -1   9     1601.08     1643.77     13.22 o 
  -1  -1   9      511.41      552.25      5.73 o 
   0  -1   9        1.33        0.15      0.34 o 
   1  -1   9     1072.33     1096.61      8.74 o 
   2  -1   9     2398.00     2503.39     17.92 o 
   3  -1   9      430.37      377.59      4.48 o 
   4  -1   9      925.82      929.99     10.16 o 
   5  -1   9       12.35        6.66      1.53 o 
   6  -1   9        7.24        6.82      3.54 o 
   7  -1   9       28.18       30.81      3.86 o 
  -7   0   9      114.87      117.27      7.57 o 
  -6   0   9       20.08       17.48      5.95 o 
  -5   0   9       84.18       89.86      6.04 o 
  -4   0   9       38.80       44.19      1.95 o 
  -3   0   9        8.71        6.30      0.78 o 
  -2   0   9      156.64      213.76      3.27 o 
  -1   0   9       54.45       49.31      1.84 o 
   0   0   9        0.10        0.09      0.33 o 
   1   0   9      153.47      135.33      1.79 o 
   2   0   9      190.80      241.72      3.04 o 
   3   0   9       55.65       48.62      1.62 o 
   4   0   9      182.75      190.25      4.33 o 
   5   0   9        0.00        0.98      1.20 o 
   6   0   9      153.50      170.91      8.07 o 
   7   0   9       13.72       25.27      4.59 o 
  -7   1   9       32.95       34.16      4.25 o 
  -6   1   9       33.64       25.73      3.57 o 
  -5   1   9      397.49      415.98      9.57 o 
  -4   1   9      353.95      380.56      7.11 o 
  -3   1   9       52.61       60.00      1.52 o 
  -2   1   9      543.79      572.77      5.70 o 
  -1   1   9        3.06        6.74      0.58 o 
   0   1   9        7.67        5.27      0.69 o 
   1   1   9     2344.01     2177.23     15.72 o 
   2   1   9        3.86        2.31      0.51 o 
   3   1   9       17.34       20.12      1.21 o 
   4   1   9      156.36      175.49      3.76 o 
   5   1   9       77.61       94.93      3.83 o 
   6   1   9      172.91      150.56      5.93 o 
   7   1   9        0.07       10.45      3.86 o 
  -7   2   9       21.84       28.56      5.57 o 
  -6   2   9      120.10      113.43      8.13 o 
  -5   2   9      123.98       97.26      5.96 o 
  -4   2   9      188.06      200.69      5.77 o 
  -3   2   9        3.63        4.27      0.90 o 
  -2   2   9      764.94      820.41     11.07 o 
  -1   2   9      472.88      492.68      5.49 o 
   0   2   9      379.39      392.77      5.50 o 
   1   2   9       25.39       20.69      1.30 o 
   2   2   9       36.03       31.80      1.23 o 
   3   2   9      546.20      587.41      7.15 o 
   4   2   9       21.11       26.93      1.79 o 
   5   2   9        7.05        4.08      1.32 o 
   6   2   9      136.25      166.61      6.23 o 
   7   2   9        8.70       11.14      3.44 o 
  -6   3   9      120.63      141.60      8.18 o 
  -5   3   9        2.05        2.73      2.36 o 
  -4   3   9      230.00      200.18      5.85 o 
  -3   3   9       65.84       70.73      3.24 o 
  -2   3   9      202.75      235.30      4.65 o 
  -1   3   9      231.71      242.65      3.03 o 
   0   3   9        7.28        5.96      0.77 o 
   1   3   9     1666.56     1706.79     15.44 o 
   2   3   9       83.88      107.14      2.83 o 
   3   3   9      765.37      864.91     11.13 o 
   4   3   9      288.15      332.36      6.72 o 
   5   3   9        3.94        6.65      2.14 o 
   6   3   9       20.96       18.36      3.92 o 
   7   3   9        3.91        4.27      4.34 o 
  -6   4   9       12.35       17.84      7.86 o 
  -5   4   9       30.77       34.37      6.31 o 
  -4   4   9        1.48        1.63      1.74 o 
  -3   4   9       70.78       64.56      5.46 o 
  -2   4   9       18.13       12.63      1.27 o 
  -1   4   9      130.04      125.72      2.81 o 
   0   4   9     1129.97     1191.50     10.17 o 
   1   4   9      742.58      741.79      7.71 o 
   2   4   9       20.12       25.02      2.00 o 
   3   4   9       64.32       52.07      3.99 o 
   4   4   9      255.69      277.44      7.57 o 
   5   4   9        0.28       -0.11      2.44 o 
   6   4   9       32.94       31.05      5.97 o 
   7   4   9        9.61        2.89      4.16 o 
  -6   5   9       56.13       74.13      9.49 o 
  -5   5   9        7.18        5.54      3.41 o 
  -4   5   9        5.65        0.67      2.48 o 
  -3   5   9        3.90        2.02      1.72 o 
  -2   5   9        0.18       -1.19      1.11 o 
  -1   5   9      441.03      477.77      6.50 o 
   0   5   9      570.62      593.64      6.97 o 
   1   5   9       17.18       16.12      1.42 o 
   2   5   9      104.62       99.08      2.37 o 
   3   5   9        2.95        3.97      1.15 o 
   4   5   9       31.94       34.65      8.04 o 
   5   5   9       17.64       17.93      4.08 o 
   6   5   9        1.57        2.03      3.34 o 
   7   5   9       13.40       21.27      6.18 o 
  -5   6   9       23.51       25.46      5.87 o 
  -4   6   9      110.14      108.48      7.17 o 
  -3   6   9       69.83       79.62      7.54 o 
  -2   6   9      532.12      570.43     11.10 o 
  -1   6   9      523.57      552.77     12.12 o 
   0   6   9       86.89       91.60      2.73 o 
   1   6   9      461.60      468.80      7.82 o 
   2   6   9      505.05      495.92     11.27 o 
   3   6   9       96.81       97.55      3.54 o 
   4   6   9      144.50      128.48      7.06 o 
   5   6   9        0.52       -2.68      2.62 o 
   6   6   9       23.09       25.22      9.26 o 
   7   6   9       21.73       33.83     11.74 o 
  -4   7   9       31.84       27.45      5.44 o 
  -3   7   9      148.86      176.80     11.19 o 
  -2   7   9       52.97       53.22      5.27 o 
  -1   7   9       22.78       22.74      3.19 o 
   0   7   9      235.87      252.36     12.39 o 
   1   7   9      187.80      172.07      4.81 o 
   2   7   9       54.86       57.38      4.71 o 
   3   7   9       20.96       19.36      4.71 o 
   4   7   9        2.48       -0.24      2.99 o 
   5   7   9        0.04        4.33      2.83 o 
   6   7   9       16.80       17.01      4.71 o 
  -4   8   9       43.71       24.41      8.17 o 
  -3   8   9       16.22        7.75      5.81 o 
  -2   8   9      360.24      353.37     17.97 o 
  -1   8   9        1.55        4.91      2.92 o 
   0   8   9       53.92       55.06      4.16 o 
   1   8   9       10.59       12.80      2.44 o 
   2   8   9       75.40       71.89      5.89 o 
   3   8   9       18.09       16.33      4.46 o 
   4   8   9        0.06        0.42      3.45 o 
   5   8   9       27.23       24.92      7.32 o 
  -2   9   9       21.75       15.78      4.76 o 
  -1   9   9        2.03        5.33      5.30 o 
   0   9   9        3.96        3.32      2.39 o 
   2   9   9        1.38        2.27      2.69 o 
   3   9   9       24.13       20.88      5.30 o 
   4   9   9        5.55       -1.01      4.13 o 
  -1  10   9       15.98       10.94      4.71 o 
   0  10   9        7.05       -0.51      7.32 o 
   2  10   9        1.06       -1.43      2.69 o 
   3  10   9       81.54       68.86      7.66 o 
  -2 -10  10        2.36        2.34      3.12 o 
  -1 -10  10       15.00        9.28      3.35 o 
   0 -10  10      205.69      254.42     10.00 o 
   1 -10  10        1.89        4.17      3.51 o 
  -4  -9  10        0.91       -1.35      4.63 o 
  -3  -9  10      145.01      171.85      8.80 o 
  -2  -9  10        6.76        5.11      2.84 o 
  -1  -9  10      407.66      455.89     12.76 o 
   0  -9  10       17.98       12.37      3.18 o 
   1  -9  10       65.92       80.78      5.97 o 
   2  -9  10      217.36      217.30     14.23 o 
   3  -9  10        0.09        0.40      4.42 o 
  -5  -8  10        0.01        1.14      3.46 o 
  -4  -8  10        9.22       14.12      6.36 o 
  -3  -8  10       21.64       24.16      4.84 o 
  -2  -8  10      165.65      168.67     20.88 o 
  -1  -8  10      944.94      967.32     20.25 o 
   0  -8  10      376.58      383.78     10.81 o 
   1  -8  10        1.23        0.82      2.27 o 
   2  -8  10        9.90        4.05      3.62 o 
   3  -8  10        2.67        2.30      2.49 o 
   4  -8  10        9.95       15.02      3.78 o 
  -6  -7  10      165.14      179.81     13.93 o 
  -5  -7  10       28.59       27.83      6.99 o 
  -4  -7  10        3.12        2.51      2.93 o 
  -3  -7  10       15.47       10.46      4.46 o 
  -2  -7  10      173.40      178.38      6.80 o 
  -1  -7  10      465.33      447.76      8.79 o 
   0  -7  10      122.36      125.20      5.61 o 
   1  -7  10       15.48       12.32      1.60 o 
   2  -7  10       79.32       69.96      4.40 o 
   3  -7  10        6.31       11.01      2.95 o 
   4  -7  10        0.33        1.67      2.52 o 
   5  -7  10       12.97       13.38      4.39 o 
  -6  -6  10      186.69      191.42     10.45 o 
  -5  -6  10      131.59      136.28     19.10 o 
  -4  -6  10        4.11        0.63      2.61 o 
  -3  -6  10       19.45        9.57      3.10 o 
  -2  -6  10       35.43       32.75      3.97 o 
  -1  -6  10       29.35       20.53      2.54 o 
   0  -6  10      170.20      156.53      4.14 o 
   1  -6  10       22.57       23.58      2.10 o 
   2  -6  10      113.05      107.18      5.23 o 
   3  -6  10       12.92        7.58      2.55 o 
   4  -6  10       67.15       70.75      5.75 o 
   5  -6  10        8.66        9.42      4.36 o 
  -6  -5  10      168.58      179.32     10.05 o 
  -5  -5  10       34.53       30.34      4.47 o 
  -4  -5  10      318.00      295.48     10.07 o 
  -3  -5  10       80.67       80.94      5.08 o 
  -2  -5  10       15.52       13.11      2.10 o 
  -1  -5  10      139.83      154.72      3.55 o 
   0  -5  10        8.70        7.87      1.17 o 
   1  -5  10       27.42       30.58      1.75 o 
   2  -5  10      167.43      140.15      4.36 o 
   3  -5  10      154.85      144.68      5.10 o 
   4  -5  10        0.28        2.48      2.30 o 
   5  -5  10      291.03      298.24     13.62 o 
   6  -5  10       87.68       77.47      8.14 o 
  -7  -4  10       80.69       77.77      9.41 o 
  -6  -4  10       21.85       27.18      3.58 o 
  -5  -4  10       67.59       72.80      4.48 o 
  -4  -4  10      895.52      929.62     22.60 o 
  -3  -4  10       90.32       72.58      3.98 o 
  -2  -4  10       41.74       26.83      2.05 o 
  -1  -4  10       25.25       19.18      1.32 o 
   0  -4  10      788.90      798.36      9.62 o 
   1  -4  10       27.57       25.59      1.33 o 
   2  -4  10       71.77       72.92      2.62 o 
   3  -4  10        3.95        4.24      1.26 o 
   4  -4  10       19.87       16.21      2.82 o 
   5  -4  10      113.87      131.18     13.89 o 
   6  -4  10        2.86        8.67      3.21 o 
  -7  -3  10       93.27      104.77     10.32 o 
  -6  -3  10      218.17      219.95     16.05 o 
  -5  -3  10       18.38       18.84      2.15 o 
  -4  -3  10      553.90      561.89      8.43 o 
  -3  -3  10       68.95       67.51      2.96 o 
  -2  -3  10     1076.90     1123.83     12.93 o 
  -1  -3  10      558.05      583.82      6.72 o 
   0  -3  10      566.80      594.06      6.02 o 
   1  -3  10        4.84        3.08      0.62 o 
   2  -3  10      537.18      534.23      6.86 o 
   3  -3  10       29.67       23.34      2.00 o 
   4  -3  10       64.65       63.46      3.32 o 
   5  -3  10      200.46      178.48      7.16 o 
   6  -3  10       42.45       42.91      4.76 o 
   7  -3  10        0.53        3.16      4.21 o 
  -7  -2  10        6.03        5.37      3.71 o 
  -6  -2  10       32.03       28.62      4.33 o 
  -5  -2  10       10.98       13.96      2.12 o 
  -4  -2  10       13.49       12.77      1.73 o 
  -3  -2  10       12.06        4.95      0.84 o 
  -2  -2  10     1772.33     1932.75     16.24 o 
  -1  -2  10      845.29      902.50      8.60 o 
   0  -2  10     1800.72     1940.99     13.98 o 
   1  -2  10     1127.39     1126.68      8.63 o 
   2  -2  10     2028.50     2105.30     16.08 o 
   3  -2  10       21.18       17.56      1.28 o 
   4  -2  10        7.77        8.82      1.35 o 
   5  -2  10      331.85      340.51      6.68 o 
   6  -2  10       46.96       35.86      5.46 o 
   7  -2  10        6.32        8.34      3.48 o 
  -7  -1  10       14.29       16.33      4.63 o 
  -6  -1  10        5.66        6.22      2.80 o 
  -5  -1  10       34.70       35.02      2.86 o 
  -4  -1  10      228.20      234.07      3.97 o 
  -3  -1  10      296.25      294.68      4.30 o 
  -2  -1  10      189.05      222.87      3.28 o 
  -1  -1  10     1554.91     1660.27     13.54 o 
   0  -1  10      192.52      209.70      2.78 o 
   1  -1  10        8.84        3.52      0.49 o 
   2  -1  10       15.89       14.32      0.96 o 
   3  -1  10       67.05       78.43      2.01 o 
   4  -1  10      422.23      436.50      6.18 o 
   5  -1  10       79.31       81.44      3.57 o 
   6  -1  10       10.57       11.69      2.94 o 
   7  -1  10       11.82       13.25      3.17 o 
  -7   0  10       39.29       41.96      6.17 o 
  -6   0  10      171.46      179.16      8.31 o 
  -5   0  10       71.04       56.96      6.84 o 
  -4   0  10       11.36        7.08      1.34 o 
  -3   0  10       10.49       18.21      1.10 o 
  -2   0  10      815.78     1017.22      9.73 o 
  -1   0  10     1938.26     2059.33     16.27 o 
   0   0  10      453.18      417.11      4.21 o 
   1   0  10      474.56      484.74      4.21 o 
   2   0  10     2026.78     2207.49     16.04 o 
   3   0  10       21.62       25.89      1.29 o 
   4   0  10      215.23      203.10      3.80 o 
   5   0  10       27.46       23.67      2.15 o 
   6   0  10        0.00       -1.38      2.18 o 
   7   0  10       40.42       31.28      4.91 o 
  -7   1  10       11.20       15.09      3.46 o 
  -6   1  10       68.09       59.23      4.75 o 
  -5   1  10      420.04      408.08     17.13 o 
  -4   1  10      355.88      302.42      6.84 o 
  -3   1  10       51.96       47.09      1.41 o 
  -2   1  10       59.48       61.78      1.53 o 
  -1   1  10       23.65       15.84      0.83 o 
   0   1  10      951.75      909.49      8.52 o 
   1   1  10     1286.35     1264.06     11.16 o 
   2   1  10       26.20       28.53      1.11 o 
   3   1  10      472.81      467.41      5.59 o 
   4   1  10       42.82       54.84      2.52 o 
   5   1  10     2172.00     2221.84     23.13 o 
   6   1  10      251.37      227.10      9.21 o 
   7   1  10      135.33      119.53      8.53 o 
  -7   2  10       63.40       60.98     10.44 o 
  -6   2  10       23.33       27.86      4.87 o 
  -5   2  10      851.90      811.59     13.97 o 
  -4   2  10     1478.24     1422.18     19.74 o 
  -3   2  10       33.77       35.00      1.86 o 
  -2   2  10       87.22       94.92      2.91 o 
  -1   2  10       33.51       48.80      1.31 o 
   0   2  10      227.01      198.37      3.46 o 
   1   2  10      372.48      354.10      4.97 o 
   2   2  10       13.66       15.70      1.03 o 
   3   2  10      784.57      742.18      8.04 o 
   4   2  10        8.66        8.75      1.33 o 
   5   2  10      315.08      307.27      5.87 o 
   6   2  10      431.80      423.52      9.95 o 
   7   2  10        1.48        5.51      2.94 o 
  -6   3  10      353.70      366.26     13.12 o 
  -5   3  10       81.29       65.34      5.42 o 
  -4   3  10       56.45       50.38      5.20 o 
  -3   3  10      206.57      212.87      5.39 o 
  -2   3  10       66.53       78.37      2.50 o 
  -1   3  10      281.46      278.20      3.98 o 
   0   3  10      153.00      154.02      2.65 o 
   1   3  10       89.36       87.54      1.98 o 
   2   3  10      442.15      512.33     11.04 o 
   3   3  10      407.34      495.96      8.18 o 
   4   3  10       58.29       65.16      3.60 o 
   5   3  10        0.63        1.29      1.77 o 
   6   3  10        1.70        0.74      2.83 o 
   7   3  10        0.64        8.94      5.14 o 
  -6   4  10       10.01        2.87      4.46 o 
  -5   4  10      241.61      227.73     10.97 o 
  -4   4  10        1.60        1.18      1.88 o 
  -3   4  10       45.04       44.76      3.83 o 
  -2   4  10      185.04      200.69      7.93 o 
  -1   4  10      150.68      152.52      2.41 o 
   0   4  10       70.72       62.72      1.61 o 
   1   4  10     1651.56     1710.67     14.96 o 
   2   4  10      955.75      931.95     10.83 o 
   3   4  10        7.91        2.99      1.22 o 
   4   4  10      206.16      235.27      6.91 o 
   5   4  10        1.14        1.40      2.82 o 
   6   4  10       19.97       21.78      5.29 o 
   7   4  10      138.09      134.57      9.16 o 
  -6   5  10       33.68       39.14     16.71 o 
  -5   5  10        1.61        1.72      2.92 o 
  -4   5  10       19.40       21.69      3.83 o 
  -3   5  10       11.01       13.94      3.33 o 
  -2   5  10        6.85        7.25      1.63 o 
  -1   5  10        7.76        8.35      0.91 o 
   0   5  10       31.40       39.17      1.74 o 
   1   5  10      301.45      299.94      5.70 o 
   2   5  10     2122.91     2320.28     23.19 o 
   3   5  10      281.01      299.55      7.16 o 
   4   5  10       88.32       79.87      7.20 o 
   5   5  10       53.04       51.75      8.92 o 
   6   5  10        0.42       -0.31      3.21 o 
   7   5  10      214.50      248.11     14.76 o 
  -5   6  10        0.13        4.01      3.78 o 
  -4   6  10        7.68        8.56      3.14 o 
  -3   6  10        0.04        0.81      1.99 o 
  -2   6  10      314.53      326.18      7.82 o 
  -1   6  10      174.66      173.81     10.70 o 
   0   6  10       32.45       32.01      1.85 o 
   1   6  10     3042.53     3361.64     41.79 o 
   2   6  10     1356.40     1401.09     23.84 o 
   3   6  10       32.99       33.83      2.38 o 
   4   6  10       23.36       16.94      3.75 o 
   5   6  10       47.21       41.77      5.64 o 
   6   6  10        6.48       10.23      4.32 o 
  -4   7  10       94.72      101.95      7.46 o 
  -3   7  10        1.13        2.04      3.42 o 
  -2   7  10        5.37        7.61      2.87 o 
  -1   7  10       72.31       76.66      5.56 o 
   0   7  10       58.68       57.67      4.80 o 
   1   7  10       28.94       33.45      4.01 o 
   2   7  10        4.47        1.53      2.23 o 
   3   7  10       20.68       21.38      4.80 o 
   4   7  10       40.27       39.25      3.47 o 
   5   7  10        0.01       -0.93      2.43 o 
   6   7  10        0.20        0.83      3.59 o 
  -4   8  10        6.65       -0.51      5.47 o 
  -3   8  10       10.98       10.74      4.62 o 
  -2   8  10      301.12      302.44     31.32 o 
  -1   8  10      318.62      328.93     38.14 o 
   0   8  10      202.08      201.29      8.24 o 
   1   8  10       61.90       59.01      4.71 o 
   2   8  10      406.60      354.76     14.48 o 
   3   8  10       49.53       56.07      6.82 o 
   4   8  10       49.25       59.44      8.67 o 
   5   8  10       29.03       22.39      7.49 o 
  -2   9  10        0.26        2.41      3.76 o 
  -1   9  10        4.51        7.06      3.47 o 
   0   9  10        0.43       -1.76      2.26 o 
   1   9  10       82.83       78.63      5.56 o 
   2   9  10        3.48        4.71      2.78 o 
   3   9  10       12.40       15.07      4.88 o 
   4   9  10        6.71        2.44      4.38 o 
  -1  10  10        3.54        0.67      4.04 o 
   0  10  10        0.91        1.25      2.76 o 
   1  10  10       45.78       18.52     10.19 o 
   2  10  10        0.83        1.52      3.11 o 
   3  10  10        4.55        3.54      4.13 o 
  -2 -10  11       19.31       14.46      4.05 o 
  -1 -10  11        2.83        4.22      3.13 o 
   0 -10  11       57.61       61.70      5.69 o 
  -4  -9  11       22.74       10.86      6.23 o 
  -3  -9  11       86.07       84.91      6.83 o 
  -2  -9  11      100.07      102.75     15.31 o 
  -1  -9  11        0.01        3.24      2.71 o 
   0  -9  11        1.19        0.41      2.55 o 
   1  -9  11        0.24       -0.98      2.65 o 
   2  -9  11       37.63       39.31     20.75 o 
  -5  -8  11       43.52       46.32      6.57 o 
  -4  -8  11        7.38        3.94      2.67 o 
  -3  -8  11       65.32       63.17      4.33 o 
  -2  -8  11       11.69        5.18      2.91 o 
  -1  -8  11       83.54       78.27      5.30 o 
   0  -8  11      360.47      354.52     10.66 o 
   1  -8  11       38.61       34.34      4.25 o 
   2  -8  11        1.06        0.72      5.47 o 
   3  -8  11        4.98        4.42      3.40 o 
   4  -8  11        9.23        6.31      3.46 o 
  -6  -7  11        5.02        5.92      4.96 o 
  -5  -7  11       39.96       46.76      5.45 o 
  -4  -7  11        2.00        0.10      2.14 o 
  -3  -7  11      160.40      143.25      6.56 o 
  -2  -7  11       49.13       45.69      3.36 o 
  -1  -7  11       24.35       21.50      2.28 o 
   0  -7  11     1140.63     1179.14     16.16 o 
   1  -7  11       17.95       16.46      2.25 o 
   2  -7  11      303.94      288.36      9.58 o 
   3  -7  11        0.03        0.73      2.15 o 
   4  -7  11        4.32        9.35      3.26 o 
   5  -7  11       13.46       15.69      4.61 o 
  -6  -6  11        0.08        0.35      3.34 o 
  -5  -6  11        2.70        7.72      3.18 o 
  -4  -6  11        7.01        5.25      2.50 o 
  -3  -6  11       24.87       15.98      2.78 o 
  -2  -6  11       95.69      104.95      5.05 o 
  -1  -6  11       17.86       13.33      1.98 o 
   0  -6  11      861.80      843.63     14.68 o 
   1  -6  11       20.60       20.44      2.05 o 
   2  -6  11        1.16        3.02      1.87 o 
   3  -6  11       13.84        8.96      2.65 o 
   4  -6  11      134.67      150.61      7.75 o 
   5  -6  11        0.79        5.32      3.23 o 
  -6  -5  11       38.35       24.94      4.83 o 
  -5  -5  11      435.76      456.28     14.21 o 
  -4  -5  11       64.22       51.33      4.95 o 
  -3  -5  11       11.24        8.56      1.98 o 
  -2  -5  11       64.20       61.50      3.73 o 
  -1  -5  11       19.78       18.41      1.64 o 
   0  -5  11       55.07       58.80      2.22 o 
   1  -5  11        3.44        1.78      0.96 o 
   2  -5  11       53.81       56.38      3.41 o 
   3  -5  11        9.85        6.10      1.85 o 
   4  -5  11       74.54       58.79      5.29 o 
   5  -5  11       97.31      107.06      7.37 o 
   6  -5  11       50.71       52.82      8.24 o 
  -7  -4  11      238.97      280.83     15.57 o 
  -6  -4  11       56.24       65.77      5.73 o 
  -5  -4  11      118.42      105.83      8.70 o 
  -4  -4  11        9.26       10.15      1.85 o 
  -3  -4  11      559.16      578.57     10.20 o 
  -2  -4  11        2.79        2.29      1.05 o 
  -1  -4  11      276.93      271.76      4.42 o 
   0  -4  11        0.95        0.46      0.67 o 
   1  -4  11      120.90      117.14      2.88 o 
   2  -4  11      147.91      132.83      4.23 o 
   3  -4  11      408.23      451.30      8.38 o 
   4  -4  11       42.05       45.60      3.56 o 
   5  -4  11      114.37      118.94      8.88 o 
   6  -4  11       21.85       26.15      4.20 o 
  -7  -3  11        6.28        6.04      4.87 o 
  -6  -3  11       42.19       35.02      4.05 o 
  -5  -3  11       24.01       28.76      3.92 o 
  -4  -3  11      582.54      581.74      8.71 o 
  -3  -3  11      210.73      185.02      4.67 o 
  -2  -3  11      703.70      701.11     10.70 o 
  -1  -3  11      123.87      145.78      2.87 o 
   0  -3  11       80.07       83.21      1.96 o 
   1  -3  11      198.12      195.60      3.25 o 
   2  -3  11      999.02      997.61     10.75 o 
   3  -3  11       43.62       45.85      2.64 o 
   4  -3  11      202.60      206.94      5.73 o 
   5  -3  11      176.78      175.75      8.11 o 
   6  -3  11      199.01      232.80     16.80 o 
   7  -3  11       82.48       83.46      8.32 o 
  -7  -2  11        2.10        4.25      3.84 o 
  -6  -2  11       64.14       58.29      5.80 o 
  -5  -2  11      190.51      197.48      7.36 o 
  -4  -2  11        4.82        3.85      1.16 o 
  -3  -2  11      124.93      127.06      2.88 o 
  -2  -2  11       53.24       66.20      2.09 o 
  -1  -2  11      160.21      114.75      1.90 o 
   0  -2  11       30.59       26.51      0.87 o 
   1  -2  11     2727.57     2767.64     18.34 o 
   2  -2  11      405.63      434.00      4.91 o 
   3  -2  11       96.64       83.88      2.47 o 
   4  -2  11        3.83        2.16      1.03 o 
   5  -2  11      126.84      142.30      4.68 o 
   6  -2  11       56.72       52.11      3.67 o 
   7  -2  11        0.20        2.99      2.70 o 
  -7  -1  11        0.19        5.89      3.62 o 
  -6  -1  11       21.62       16.04      4.42 o 
  -5  -1  11       49.89       52.31      4.75 o 
  -4  -1  11        0.15        1.22      0.90 o 
  -3  -1  11      690.17      690.82      7.24 o 
  -2  -1  11      139.88      154.58      2.80 o 
  -1  -1  11     4278.23     4334.85     30.62 o 
   0  -1  11       93.38       97.09      1.71 o 
   1  -1  11      820.32      784.69      6.36 o 
   2  -1  11       63.35       64.35      1.53 o 
   3  -1  11      203.65      245.81      5.61 o 
   4  -1  11       33.37       32.15      1.89 o 
   5  -1  11       36.34       33.56      2.41 o 
   6  -1  11       23.20       20.76      4.79 o 
   7  -1  11        5.79        2.83      3.19 o 
  -7   0  11        4.29        3.11      5.77 o 
  -6   0  11       28.09       25.80      4.08 o 
  -5   0  11       49.35       43.37      3.99 o 
  -4   0  11       22.03       14.91      1.65 o 
  -3   0  11      468.72      415.82      4.84 o 
  -2   0  11     1965.57     2162.10     18.37 o 
  -1   0  11     1126.41     1195.02     10.27 o 
   0   0  11       30.66       33.46      1.04 o 
   1   0  11      371.27      391.71      3.61 o 
   2   0  11     1600.75     1626.63     12.44 o 
   3   0  11      373.47      366.80      4.57 o 
   4   0  11      604.10      613.15      7.40 o 
   5   0  11      172.71      179.90      4.71 o 
   6   0  11      113.36      118.75      7.17 o 
   7   0  11        6.66        2.21      3.94 o 
  -7   1  11       10.77        9.41      3.20 o 
  -6   1  11       25.06       18.48      3.52 o 
  -5   1  11        0.31        2.62      1.83 o 
  -4   1  11        8.17        4.54      1.43 o 
  -3   1  11       17.82       19.34      1.62 o 
  -2   1  11       80.04       75.82      1.74 o 
  -1   1  11       59.31       62.61      1.49 o 
   0   1  11      217.37      224.44      3.03 o 
   1   1  11        3.35        4.71      0.72 o 
   2   1  11     1274.90     1231.83     10.08 o 
   3   1  11       19.71       24.82      1.35 o 
   4   1  11      176.51      179.80      5.07 o 
   5   1  11      127.22      117.29      5.30 o 
   6   1  11      123.42      139.96      6.21 o 
   7   1  11       40.70       47.28      6.04 o 
  -7   2  11       14.39       14.24      5.81 o 
  -6   2  11       99.31      113.95      9.40 o 
  -5   2  11      442.17      421.06      8.99 o 
  -4   2  11       73.75       79.64      3.12 o 
  -3   2  11      954.06      985.76     14.20 o 
  -2   2  11      387.58      335.02      5.23 o 
  -1   2  11      359.76      370.71      4.15 o 
   0   2  11      106.33      100.45      1.99 o 
   1   2  11       76.22       66.25      1.90 o 
   2   2  11       14.29        8.44      0.89 o 
   3   2  11       67.98       72.42      2.16 o 
   4   2  11       95.51       97.94      3.21 o 
   5   2  11      474.96      530.77      8.60 o 
   6   2  11       67.20       86.75      7.36 o 
   7   2  11       13.97       12.96      4.80 o 
  -6   3  11      224.61      212.08      9.76 o 
  -5   3  11       71.53       76.17      5.74 o 
  -4   3  11      725.06      745.76     12.81 o 
  -3   3  11       37.88       38.23      2.64 o 
  -2   3  11        0.74        1.47      0.88 o 
  -1   3  11        4.83        6.39      0.65 o 
   0   3  11       51.00       46.33      1.52 o 
   1   3  11       39.51       31.33      2.14 o 
   2   3  11     1108.23     1078.64     12.23 o 
   3   3  11       69.62       73.97      5.18 o 
   4   3  11        5.48        3.00      1.48 o 
   5   3  11        0.58       -0.81      2.09 o 
   6   3  11       85.92       85.08     12.91 o 
   7   3  11       60.60       59.30      8.07 o 
  -6   4  11      160.24      178.81     20.12 o 
  -5   4  11       66.48       70.97      6.97 o 
  -4   4  11      188.69      184.80     11.45 o 
  -3   4  11       66.75       56.27      4.28 o 
  -2   4  11      175.73      194.11      6.23 o 
  -1   4  11       33.98       29.25      1.22 o 
   0   4  11       21.76       25.77      1.21 o 
   1   4  11       46.90       47.75      1.89 o 
   2   4  11      541.12      549.54      7.75 o 
   3   4  11      142.78      143.94      7.26 o 
   4   4  11       64.27       66.51      4.73 o 
   5   4  11      151.32      144.56      9.48 o 
   6   4  11        0.15        0.32      3.54 o 
   7   4  11        7.42        6.78      4.24 o 
  -6   5  11        0.60        2.75      4.66 o 
  -5   5  11       68.71       78.58      7.49 o 
  -4   5  11       66.05       72.71      7.24 o 
  -3   5  11      171.49      176.41      6.95 o 
  -2   5  11       69.78       71.14      3.69 o 
  -1   5  11       60.17       60.51      2.37 o 
   0   5  11       41.77       44.64      1.92 o 
   1   5  11       95.42       89.97      3.06 o 
   2   5  11      732.52      803.84     11.37 o 
   3   5  11      118.81      128.39     13.00 o 
   4   5  11       15.54       11.96      3.07 o 
   5   5  11      233.79      205.28     10.58 o 
   6   5  11       40.54       39.04      6.49 o 
   7   5  11       17.12       16.76     10.02 o 
  -5   6  11        1.62        2.90      5.94 o 
  -4   6  11       50.42       54.59      8.56 o 
  -3   6  11       48.91       52.94      4.74 o 
  -2   6  11        0.06       -0.31      1.11 o 
  -1   6  11        0.01       -1.23      1.54 o 
   0   6  11       30.82       24.50      1.99 o 
   1   6  11        0.45        2.28      2.68 o 
   2   6  11      111.54      136.85      6.48 o 
   3   6  11        0.00        0.97      1.24 o 
   4   6  11       51.14       45.17     14.61 o 
   5   6  11       89.79       91.95     13.09 o 
   6   6  11       18.84       18.62      5.04 o 
  -4   7  11        1.09        1.53      2.88 o 
  -3   7  11      163.14      178.08     11.34 o 
  -2   7  11       12.30        8.91      3.54 o 
  -1   7  11       52.89       48.77     10.48 o 
   0   7  11       60.69       63.48      5.47 o 
   1   7  11      105.08      117.12     13.47 o 
   2   7  11       68.39       57.50      5.98 o 
   3   7  11       13.19       18.02      4.80 o 
   4   7  11       41.27       40.75      5.30 o 
   5   7  11      239.90      226.52     10.30 o 
   6   7  11       45.96       39.99      6.26 o 
  -3   8  11       61.81       69.21      8.68 o 
  -2   8  11        3.85        6.55      3.73 o 
  -1   8  11       34.41       26.87      4.55 o 
   0   8  11      156.83      151.87      8.33 o 
   1   8  11       12.93       15.32      3.28 o 
   2   8  11      477.32      420.17     16.58 o 
   3   8  11      105.53      111.04      9.43 o 
   4   8  11       11.74       10.52      4.97 o 
   5   8  11       40.24       44.96      9.18 o 
  -2   9  11       35.79       32.41      7.07 o 
  -1   9  11        5.09        4.21      3.35 o 
   0   9  11        0.58        2.29      2.59 o 
   1   9  11       62.46       48.32      4.97 o 
   2   9  11        9.88        7.91      3.45 o 
   3   9  11        2.73        4.38      4.04 o 
   4   9  11        0.25       -3.20      3.79 o 
   0  10  11       39.38       29.15      4.43 o 
   1  10  11        0.09        3.37      7.41 o 
   2  10  11      129.18      106.16      7.91 o 
   3  10  11      156.28      154.31     11.11 o 
  -1 -10  12       30.61       35.14      6.87 o 
   0 -10  12        3.47        2.94      3.30 o 
  -4  -9  12        6.81        6.06      5.89 o 
  -3  -9  12       56.50       48.32      8.65 o 
  -2  -9  12       73.28       80.94      8.68 o 
  -1  -9  12      284.40      289.93     12.86 o 
   0  -9  12       42.09       44.41      5.02 o 
   1  -9  12       81.72       88.68      6.66 o 
   2  -9  12        0.75        4.17      4.45 o 
  -5  -8  12       63.02       69.14      7.94 o 
  -4  -8  12       52.23       55.55      5.20 o 
  -3  -8  12        6.46        5.57      2.30 o 
  -2  -8  12        7.47        4.64      2.97 o 
  -1  -8  12       72.59       73.66      7.18 o 
   0  -8  12       11.82       12.93      3.27 o 
   1  -8  12      195.82      212.43      8.90 o 
   2  -8  12       52.61       68.62      8.27 o 
   3  -8  12        0.76        1.12      2.72 o 
   4  -8  12       35.68       50.10      5.89 o 
  -5  -7  12       13.30       12.32      4.08 o 
  -4  -7  12       48.61       37.27      4.57 o 
  -3  -7  12      124.71      112.06      7.46 o 
  -2  -7  12      542.74      526.90     11.53 o 
  -1  -7  12        3.58        4.27      1.71 o 
   0  -7  12        0.12        0.76      1.44 o 
   1  -7  12      839.70      838.71     15.37 o 
   2  -7  12       62.02       56.69      5.15 o 
   3  -7  12        2.83        2.35      2.33 o 
   4  -7  12        0.00        2.19      2.81 o 
  -6  -6  12        0.94        1.06      3.41 o 
  -5  -6  12      250.84      270.96     11.12 o 
  -4  -6  12       41.32       35.16      4.44 o 
  -3  -6  12       74.19       69.34      4.95 o 
  -2  -6  12       35.40       28.50      3.83 o 
  -1  -6  12       11.24       11.27      2.00 o 
   0  -6  12      777.06      779.95     20.91 o 
   1  -6  12      136.69      119.56      4.73 o 
   2  -6  12        0.02        0.57      1.55 o 
   3  -6  12        0.21        0.12      1.97 o 
   4  -6  12       15.33       29.11      4.23 o 
   5  -6  12       37.68       42.61      5.34 o 
  -6  -5  12        0.34        0.67      3.27 o 
  -5  -5  12      158.68      117.67      9.93 o 
  -4  -5  12       75.71       64.61      5.46 o 
  -3  -5  12       93.22       81.53      4.89 o 
  -2  -5  12       30.18       30.55      4.92 o 
  -1  -5  12        3.56        5.40      1.61 o 
   0  -5  12      116.42      110.81      4.23 o 
   1  -5  12      111.98      107.56      3.71 o 
   2  -5  12      330.81      316.72      6.74 o 
   3  -5  12      861.67      767.14     17.26 o 
   4  -5  12        0.27       -0.36      2.06 o 
   5  -5  12       61.54       68.22      6.41 o 
   6  -5  12      179.88      195.49     16.27 o 
  -7  -4  12        1.21        4.13      4.82 o 
  -6  -4  12       41.81       37.93      7.61 o 
  -5  -4  12      105.08      115.68      5.58 o 
  -4  -4  12      136.08      139.40      4.97 o 
  -3  -4  12        4.17        2.83      1.30 o 
  -2  -4  12      432.77      445.48      7.81 o 
  -1  -4  12        6.45        6.02      1.22 o 
   0  -4  12        0.23       -0.28      0.64 o 
   1  -4  12      179.25      165.72      5.38 o 
   2  -4  12       17.59       10.84      1.80 o 
   3  -4  12      658.31      608.58     10.18 o 
   4  -4  12      374.35      359.89     10.02 o 
   5  -4  12       69.07       78.89      5.54 o 
   6  -4  12      150.59      130.40      8.23 o 
  -7  -3  12      123.53      132.44     11.36 o 
  -6  -3  12        2.73        4.30      2.30 o 
  -5  -3  12      348.75      353.90      8.46 o 
  -4  -3  12     1000.23      994.22     13.74 o 
  -3  -3  12      135.96      132.67      3.74 o 
  -2  -3  12       10.61       13.13      1.22 o 
  -1  -3  12      171.75      161.12      3.37 o 
   0  -3  12       51.87       54.10      1.79 o 
   1  -3  12      194.49      169.91      3.51 o 
   2  -3  12       87.32       92.36      3.79 o 
   3  -3  12     1862.92     1783.70     20.36 o 
   4  -3  12      973.53      919.74     11.58 o 
   5  -3  12       60.46       73.11      5.21 o 
   6  -3  12      223.24      248.64     11.62 o 
   7  -3  12       84.17       95.53      8.95 o 
  -7  -2  12       14.58       11.37      7.20 o 
  -6  -2  12       69.68       74.98      7.63 o 
  -5  -2  12       49.85       59.73      4.38 o 
  -4  -2  12      324.54      350.87      5.99 o 
  -3  -2  12      198.30      181.53      3.85 o 
  -2  -2  12        0.03        0.37      0.52 o 
  -1  -2  12        7.01        9.72      0.79 o 
   0  -2  12     2471.91     2601.63     18.45 o 
   1  -2  12       95.51       94.36      1.71 o 
   2  -2  12       56.04       60.47      1.62 o 
   3  -2  12      211.52      185.22      3.40 o 
   4  -2  12        0.93        0.89      1.02 o 
   5  -2  12       29.47       34.24      2.75 o 
   6  -2  12      139.44      166.90     10.04 o 
   7  -2  12        1.67       -1.40      2.66 o 
  -7  -1  12        6.45        8.92      3.99 o 
  -6  -1  12       40.37       43.95      6.15 o 
  -5  -1  12       70.98       64.39      4.62 o 
  -4  -1  12      104.49      103.51      3.05 o 
  -3  -1  12       77.91       77.32      2.23 o 
  -2  -1  12      285.24      326.66      4.49 o 
  -1  -1  12      727.01      762.06      6.81 o 
   0  -1  12     4343.90     4446.82     33.82 o 
   1  -1  12     1343.88     1594.74     11.41 o 
   2  -1  12        2.06        3.52      0.72 o 
   3  -1  12       17.32        7.84      0.90 o 
   4  -1  12       87.77       79.04      2.73 o 
   5  -1  12       96.27       95.91      3.98 o 
   6  -1  12        9.26        7.52      2.64 o 
   7  -1  12        3.72        3.77      3.27 o 
  -7   0  12        0.01       -1.72      3.39 o 
  -6   0  12       14.43       17.73      3.77 o 
  -5   0  12        0.00        1.56      2.07 o 
  -4   0  12      107.71      112.73      4.68 o 
  -3   0  12      118.15      109.66      2.36 o 
  -2   0  12       51.41       60.10      1.75 o 
  -1   0  12      210.08      242.83      3.65 o 
   0   0  12      309.73      422.35      4.30 o 
   1   0  12      679.16      721.16      5.97 o 
   2   0  12     1330.41     1432.57     11.30 o 
   3   0  12      628.63      616.96      6.50 o 
   4   0  12      236.12      235.40      4.23 o 
   5   0  12       62.99       60.73      3.21 o 
   6   0  12       52.20       42.72      4.98 o 
   7   0  12        0.00        5.01      3.16 o 
  -7   1  12        2.91        2.82      2.80 o 
  -6   1  12        0.03        1.04      2.28 o 
  -5   1  12       69.35       80.63      4.49 o 
  -4   1  12       23.04       23.39      2.15 o 
  -3   1  12      146.18      155.96      3.06 o 
  -2   1  12     1432.26     1407.92     12.09 o 
  -1   1  12      142.02      142.31      2.19 o 
   0   1  12     5760.03     5946.54     45.79 o 
   1   1  12       46.48       69.57      1.48 o 
   2   1  12      205.02      184.68      2.65 o 
   3   1  12       32.26       51.31      1.74 o 
   4   1  12       59.46       55.89      2.24 o 
   5   1  12       35.12       34.19      2.47 o 
   6   1  12      431.35      441.07     20.18 o 
   7   1  12        4.76        3.63      3.60 o 
  -7   2  12       12.54        7.66      5.21 o 
  -6   2  12      138.72      143.49      9.22 o 
  -5   2  12      606.49      565.68     14.17 o 
  -4   2  12        0.00       -0.16      1.06 o 
  -3   2  12      187.75      198.02      5.29 o 
  -2   2  12       30.30       35.75      1.53 o 
  -1   2  12     1153.96     1253.68     11.31 o 
   0   2  12      471.17      482.98      5.25 o 
   1   2  12     1380.03     1358.02     13.68 o 
   2   2  12       36.72       45.31      1.89 o 
   3   2  12      220.62      207.97      3.66 o 
   4   2  12        1.56        3.82      1.24 o 
   5   2  12      602.65      628.27     13.31 o 
   6   2  12       37.99       47.98      6.28 o 
   7   2  12      112.68      109.11      6.73 o 
  -6   3  12       65.91       46.08      5.53 o 
  -5   3  12      156.14      155.82      7.67 o 
  -4   3  12       18.93       18.91      2.49 o 
  -3   3  12      102.35       93.40      6.02 o 
  -2   3  12      412.14      397.65      7.13 o 
  -1   3  12      101.98      118.78      2.38 o 
   0   3  12        5.15        5.77      0.83 o 
   1   3  12       58.51       70.58      2.24 o 
   2   3  12        3.04        4.30      0.70 o 
   3   3  12       77.84       73.61      3.07 o 
   4   3  12        4.62        4.16      1.54 o 
   5   3  12      393.11      432.82     12.74 o 
   6   3  12     1426.00     1467.99     56.07 o 
   7   3  12      153.17      158.42     11.73 o 
  -6   4  12       65.43       41.43     17.93 o 
  -5   4  12        3.29        4.42      3.20 o 
  -4   4  12        4.54        2.04      2.41 o 
  -3   4  12       38.81       35.47      3.60 o 
  -2   4  12      161.00      155.88      5.64 o 
  -1   4  12        7.45       10.15      0.95 o 
   0   4  12     1422.57     1557.98     13.80 o 
   1   4  12      169.95      163.71      2.87 o 
   2   4  12      130.51      129.71      3.40 o 
   3   4  12      177.19      203.26      7.12 o 
   4   4  12       51.24       39.37      4.43 o 
   5   4  12      162.11      163.80     18.82 o 
   6   4  12       83.56       78.28     10.65 o 
   7   4  12        3.42        2.45      3.43 o 
  -5   5  12       36.81       39.24      5.74 o 
  -4   5  12        4.25        8.85      3.02 o 
  -3   5  12       66.65       72.15      5.80 o 
  -2   5  12       24.37       31.96      3.11 o 
  -1   5  12       49.13       43.54      1.95 o 
   0   5  12      176.06      181.34      3.99 o 
   1   5  12       29.75       29.32      2.88 o 
   2   5  12      101.96      103.82      3.01 o 
   3   5  12       25.34       23.92      2.84 o 
   4   5  12       16.13       19.93      4.92 o 
   5   5  12       26.18       26.12      4.91 o 
   6   5  12        5.03       -0.18      9.22 o 
   7   5  12       29.98       19.81      6.33 o 
  -5   6  12        0.42        0.68      3.90 o 
  -4   6  12        0.21        1.02      2.81 o 
  -3   6  12      125.40      146.27      7.22 o 
  -2   6  12        1.12        1.25      1.48 o 
  -1   6  12       81.94       87.28      5.35 o 
   0   6  12        0.02        0.07      1.56 o 
   1   6  12     1042.77     1087.78     21.84 o 
   2   6  12        5.80        3.99      2.16 o 
   3   6  12       18.79       13.64      2.43 o 
   4   6  12       19.53       13.43      3.33 o 
   5   6  12        3.61        4.28      3.11 o 
   6   6  12       20.81       12.21      4.61 o 
  -4   7  12        0.47        0.36      2.91 o 
  -3   7  12       19.50       22.36      5.60 o 
  -2   7  12       78.70       73.10      7.29 o 
  -1   7  12       62.57       64.98      6.61 o 
   0   7  12      231.97      218.38     10.61 o 
   1   7  12       28.40       27.19      3.45 o 
   2   7  12        4.75        5.89      3.11 o 
   3   7  12        4.26        6.73      3.70 o 
   4   7  12       21.07       22.32      4.46 o 
   5   7  12        3.41        5.64      5.39 o 
   6   7  12       30.02       37.40      6.10 o 
  -3   8  12       14.88       10.44      6.40 o 
  -2   8  12      230.90      216.46     11.96 o 
  -1   8  12      106.72       99.04      7.47 o 
   0   8  12      382.21      382.37     14.99 o 
   1   8  12        0.21        0.25      2.27 o 
   2   8  12        0.01        3.54      3.11 o 
   3   8  12      206.94      218.21     13.13 o 
   4   8  12      106.94      115.25     11.45 o 
   5   8  12       32.36       23.57      7.16 o 
  -2   9  12       40.46       41.08      7.58 o 
  -1   9  12       52.84       49.39     10.78 o 
   0   9  12        3.93        2.17      2.81 o 
   1   9  12       27.82       24.25      4.13 o 
   2   9  12      133.86      132.00      8.84 o 
   3   9  12      162.72      128.55     10.10 o 
   4   9  12        5.38        8.50      4.88 o 
   0  10  12       56.33       55.14      6.06 o 
   1  10  12        9.23        7.02      3.42 o 
   2  10  12        0.00        0.17      3.37 o 
  -3  -9  13       34.14       35.56      8.46 o 
  -2  -9  13       99.56       96.41      7.90 o 
  -1  -9  13      365.42      401.34     12.96 o 
   0  -9  13        4.36        3.71      2.96 o 
   1  -9  13        1.74        1.94      3.04 o 
   2  -9  13      166.98      152.35     12.34 o 
  -5  -8  13        2.31        1.57      3.92 o 
  -4  -8  13       12.06       11.16      5.21 o 
  -3  -8  13       57.66       47.05      4.03 o 
  -2  -8  13      507.59      490.09     22.47 o 
  -1  -8  13        4.49        4.89      3.33 o 
   0  -8  13       12.43       12.52      3.18 o 
   1  -8  13      420.06      449.98     18.99 o 
   2  -8  13        9.36        8.21      2.58 o 
   3  -8  13        4.83        5.10      3.84 o 
  -5  -7  13        6.27        3.17      3.14 o 
  -4  -7  13        9.96       10.65      3.07 o 
  -3  -7  13      131.88      139.30      6.84 o 
  -2  -7  13      328.46      323.52      8.86 o 
  -1  -7  13        0.11        0.66      1.50 o 
   0  -7  13       61.89       59.34      3.71 o 
   1  -7  13      637.87      644.60     13.23 o 
   2  -7  13       36.84       28.93      4.04 o 
   3  -7  13        8.48        8.47      3.03 o 
   4  -7  13       83.45      100.42      7.04 o 
  -6  -6  13       34.14       29.09      5.43 o 
  -5  -6  13        0.98        2.52      2.76 o 
  -4  -6  13        3.11        6.77      2.69 o 
  -3  -6  13      137.83      118.32      6.36 o 
  -2  -6  13      924.11      881.81     16.58 o 
  -1  -6  13      409.94      406.67      9.56 o 
   0  -6  13       50.26       49.66      3.48 o 
   1  -6  13      245.15      231.99     11.48 o 
   2  -6  13       35.52       29.09      3.20 o 
   3  -6  13       52.38       47.28      4.87 o 
   4  -6  13        7.75        9.21      3.26 o 
   5  -6  13       34.57       47.85      5.85 o 
  -6  -5  13       34.39       36.43      5.82 o 
  -5  -5  13      135.56      142.19      8.48 o 
  -4  -5  13       58.28       57.56      5.36 o 
  -3  -5  13       27.24       26.18      3.20 o 
  -2  -5  13       35.68       34.27      3.30 o 
  -1  -5  13        2.25        0.51      1.33 o 
   0  -5  13      109.76      109.48      4.33 o 
   1  -5  13      172.45      160.64      4.36 o 
   2  -5  13      222.62      216.57      5.95 o 
   3  -5  13       97.50       77.56      4.48 o 
   4  -5  13      193.63      181.67      8.44 o 
   5  -5  13        0.07        2.43      2.91 o 
   6  -5  13        2.37        4.64      4.43 o 
  -6  -4  13        7.35       11.11      3.78 o 
  -5  -4  13       99.44       93.22     10.68 o 
  -4  -4  13      164.91      126.05      5.54 o 
  -3  -4  13        3.25        4.23      1.78 o 
  -2  -4  13        2.34        5.19      1.76 o 
  -1  -4  13        1.33        0.57      0.87 o 
   0  -4  13       18.08       16.13      1.75 o 
   1  -4  13       83.24       79.82      3.07 o 
   2  -4  13      181.73      171.75      5.30 o 
   3  -4  13      155.83      164.62      5.35 o 
   4  -4  13      233.73      198.16      6.77 o 
   5  -4  13      342.44      356.49     10.30 o 
   6  -4  13      167.46      190.42      9.59 o 
  -7  -3  13        1.24        1.45      4.64 o 
  -6  -3  13        0.28        1.89      2.50 o 
  -5  -3  13       19.79       16.71      2.53 o 
  -4  -3  13       57.39       55.06      3.33 o 
  -3  -3  13        5.43        4.55      1.20 o 
  -2  -3  13       54.09       53.07      3.11 o 
  -1  -3  13      198.52      170.37      4.13 o 
   0  -3  13        1.31        1.61      0.74 o 
   1  -3  13       56.88       58.99      2.18 o 
   2  -3  13        6.63       12.39      1.45 o 
   3  -3  13     1016.00      962.60     14.94 o 
   4  -3  13       81.98       75.56      2.97 o 
   5  -3  13        1.20        0.49      2.50 o 
   6  -3  13        9.42        3.20      3.72 o 
   7  -3  13      123.80      119.20      9.81 o 
  -7  -2  13      112.02      108.29      8.40 o 
  -6  -2  13       45.89       47.15      5.21 o 
  -5  -2  13      315.70      299.50      8.86 o 
  -4  -2  13     2059.62     2119.93     24.41 o 
  -3  -2  13       30.45       33.62      1.69 o 
  -2  -2  13        1.31        1.18      0.59 o 
  -1  -2  13      179.95      160.22      2.72 o 
   0  -2  13        2.73        2.53      0.53 o 
   1  -2  13      220.60      263.91      3.97 o 
   2  -2  13       80.86       68.09      1.74 o 
   3  -2  13      191.95      180.49      3.72 o 
   4  -2  13     2321.13     2318.51     23.41 o 
   5  -2  13       13.84       10.07      1.90 o 
   6  -2  13        6.75        4.20      2.54 o 
   7  -2  13       66.46       68.23      5.39 o 
  -7  -1  13       39.98       42.94      6.40 o 
  -6  -1  13       30.33       27.84      4.81 o 
  -5  -1  13        0.03       -0.13      1.96 o 
  -4  -1  13       43.33       35.87      2.31 o 
  -3  -1  13      129.81      120.36      2.72 o 
  -2  -1  13        6.25        8.76      0.99 o 
  -1  -1  13     1369.57     1388.56     14.60 o 
   0  -1  13        1.95        2.35      0.57 o 
   1  -1  13        0.86        1.45      0.47 o 
   2  -1  13       54.05       52.57      1.60 o 
   3  -1  13      156.24      159.68      2.87 o 
   4  -1  13       24.17       26.22      1.84 o 
   5  -1  13      166.41      167.57      4.88 o 
   6  -1  13        3.43        3.83      2.39 o 
   7  -1  13       10.18       10.67      3.96 o 
  -7   0  13        3.12        6.32      6.10 o 
  -6   0  13       73.82       71.58      5.91 o 
  -5   0  13      148.82      152.52      6.44 o 
  -4   0  13      348.27      349.91      7.06 o 
  -3   0  13      142.34      132.72      2.76 o 
  -2   0  13        9.05        7.16      0.84 o 
  -1   0  13      607.89      559.25      5.60 o 
   0   0  13       29.05       31.48      1.15 o 
   1   0  13     4508.29     4665.34     31.68 o 
   2   0  13      288.85      249.38      3.25 o 
   3   0  13      461.37      451.94      5.37 o 
   4   0  13      224.70      215.09      4.06 o 
   5   0  13        0.23        0.56      1.36 o 
   6   0  13        0.11       -1.48      2.50 o 
   7   0  13       11.06       11.35      3.70 o 
  -7   1  13      127.95      142.86     18.55 o 
  -6   1  13       11.55        7.93      2.76 o 
  -5   1  13        3.40        3.94      1.99 o 
  -4   1  13      562.63      560.37      9.41 o 
  -3   1  13      364.99      370.16      5.16 o 
  -2   1  13     1498.73     1447.92     11.48 o 
  -1   1  13        8.00        9.27      0.71 o 
   0   1  13       45.11       47.68      2.18 o 
   1   1  13       36.65       25.38      1.08 o 
   2   1  13      541.21      545.42      5.36 o 
   3   1  13      721.75      663.48      6.95 o 
   4   1  13      517.18      539.68      7.06 o 
   5   1  13        3.33        7.22      1.79 o 
   6   1  13        0.11       -0.45      2.13 o 
   7   1  13       11.23       12.85      4.21 o 
  -6   2  13        4.74        4.94      3.52 o 
  -5   2  13       42.13       38.68      4.58 o 
  -4   2  13      113.64       98.99      3.39 o 
  -3   2  13       95.02       87.25      4.17 o 
  -2   2  13        5.17        8.16      0.89 o 
  -1   2  13       14.16        9.19      0.90 o 
   0   2  13        0.08        0.62      0.51 o 
   1   2  13       14.41       16.87      1.43 o 
   2   2  13      161.17      175.70      3.12 o 
   3   2  13       82.96       78.05      2.28 o 
   4   2  13       20.37       18.91      1.82 o 
   5   2  13        4.63        5.90      1.74 o 
   6   2  13      188.11      199.23      8.07 o 
   7   2  13       34.75       24.40      5.12 o 
  -6   3  13       21.08       18.76      4.22 o 
  -5   3  13       41.61       43.93      7.14 o 
  -4   3  13      103.92      106.71      5.36 o 
  -3   3  13        8.99        7.31      1.74 o 
  -2   3  13      103.52      101.65      3.14 o 
  -1   3  13      295.75      323.28      3.98 o 
   0   3  13       20.86       21.28      1.29 o 
   1   3  13      975.64      974.30     11.45 o 
   2   3  13       18.42       17.61      1.57 o 
   3   3  13      111.39      117.87      4.01 o 
   4   3  13        2.03        1.15      1.61 o 
   5   3  13       96.89      101.66      6.52 o 
   6   3  13       41.11       34.65      8.74 o 
   7   3  13       12.13       18.83      6.23 o 
  -6   4  13       14.71       13.02      7.20 o 
  -5   4  13       57.57       40.01      6.92 o 
  -4   4  13        1.10        2.56      3.37 o 
  -3   4  13       41.49       39.78      4.28 o 
  -2   4  13      156.76      174.19      6.15 o 
  -1   4  13      166.20      191.79      3.39 o 
   0   4  13      753.46      776.87      8.43 o 
   1   4  13       40.18       46.21      2.20 o 
   2   4  13        0.20        1.35      0.82 o 
   3   4  13        4.24        8.72      2.19 o 
   4   4  13        5.29        7.63      3.36 o 
   5   4  13        2.00        0.23      2.86 o 
   6   4  13      330.34      385.88     32.29 o 
   7   4  13        4.31        2.84      3.66 o 
  -5   5  13       90.06       99.11      8.30 o 
  -4   5  13      120.27      128.23      8.01 o 
  -3   5  13        0.47       -1.29      1.68 o 
  -2   5  13        7.05        7.16      1.95 o 
  -1   5  13      261.22      276.96      5.92 o 
   0   5  13       84.52       81.12      2.25 o 
   1   5  13       70.58       76.25      2.89 o 
   2   5  13       83.60       90.81      4.37 o 
   3   5  13        5.80        8.85      2.20 o 
   4   5  13      137.25      139.57      8.00 o 
   5   5  13       15.95       15.18      4.16 o 
   6   5  13       85.15       91.63     31.99 o 
   7   5  13        1.97        1.78      4.96 o 
  -5   6  13        8.31        6.81      4.46 o 
  -4   6  13        1.29       -0.32      2.69 o 
  -3   6  13       21.03       22.41      3.61 o 
  -2   6  13        1.53        0.48      1.51 o 
  -1   6  13       40.28       40.13      4.84 o 
   0   6  13      205.38      209.26      7.90 o 
   1   6  13      152.86      149.22     10.65 o 
   2   6  13       30.36       38.43      4.08 o 
   3   6  13        5.80        5.43      2.15 o 
   4   6  13      155.77      123.25     11.53 o 
   5   6  13       17.06       18.58      6.40 o 
   6   6  13        0.50        4.59      3.64 o 
  -4   7  13        4.67        9.17      3.76 o 
  -3   7  13        1.31       -0.56      3.41 o 
  -2   7  13       62.37       63.13      9.34 o 
  -1   7  13      136.70      135.10      8.10 o 
   0   7  13      251.15      243.72     11.95 o 
   1   7  13      105.33      104.20      6.32 o 
   2   7  13        0.85        2.61      2.61 o 
   3   7  13        7.15        5.05      3.70 o 
   4   7  13        8.14        3.36      2.12 o 
   5   7  13       58.79       57.67      9.85 o 
   6   7  13       90.87      118.36      9.77 o 
  -3   8  13        8.28       11.45      5.81 o 
  -2   8  13      382.90      391.50     16.31 o 
  -1   8  13       18.70       18.45      5.09 o 
   0   8  13       35.30       27.61      4.63 o 
   1   8  13       19.49       19.70      4.04 o 
   2   8  13      167.06      147.83      9.68 o 
   3   8  13      105.48       94.54      9.26 o 
   4   8  13       37.34       34.35      7.49 o 
   5   8  13        0.03        3.37      4.97 o 
  -2   9  13       24.01       33.67      7.66 o 
  -1   9  13        0.00        3.23      3.37 o 
   0   9  13       82.90       66.67     16.29 o 
   1   9  13       99.95       99.09      7.32 o 
   2   9  13       56.92       40.91      5.89 o 
   3   9  13       13.66       10.86      4.55 o 
   4   9  13       30.21       33.76      7.75 o 
   0  10  13       40.62       35.11      5.72 o 
   1  10  13        1.32        2.19      3.45 o 
   2  10  13       10.33        8.08      4.04 o 
  -3  -9  14       22.93       15.95      8.08 o 
  -2  -9  14       16.41       17.00      4.00 o 
  -1  -9  14       62.09       48.74      5.35 o 
   0  -9  14        0.00        0.60      2.86 o 
   1  -9  14        2.51        4.80      3.23 o 
   2  -9  14      161.26      139.76     12.18 o 
  -4  -8  14      105.23      115.32      8.31 o 
  -3  -8  14      194.86      201.82      7.62 o 
  -2  -8  14       48.41       47.08      8.36 o 
  -1  -8  14       81.60       83.43      6.27 o 
   0  -8  14       74.06       68.12      7.03 o 
   1  -8  14       30.53       30.28      2.92 o 
   2  -8  14      119.28      112.49      6.43 o 
   3  -8  14        0.47        2.21      2.91 o 
  -5  -7  14       29.33       29.76      5.55 o 
  -4  -7  14        1.16        0.72      2.58 o 
  -3  -7  14      414.13      376.41     11.48 o 
  -2  -7  14      150.88      163.23      6.41 o 
  -1  -7  14      670.72      653.42     13.37 o 
   0  -7  14      739.24      776.19     14.92 o 
   1  -7  14        0.06        1.14      1.74 o 
   2  -7  14      130.79      139.11      7.48 o 
   3  -7  14       78.77       86.42      9.95 o 
   4  -7  14        3.75        5.38      3.56 o 
  -6  -6  14        9.01       13.56      5.73 o 
  -5  -6  14       15.34       20.13      4.33 o 
  -4  -6  14        3.73        4.03      2.65 o 
  -3  -6  14       27.90       25.58      3.71 o 
  -2  -6  14      293.72      312.15      8.78 o 
  -1  -6  14     1027.27     1030.95     18.31 o 
   0  -6  14     1506.44     1463.40     23.57 o 
   1  -6  14        3.36        2.79      1.78 o 
   2  -6  14        0.65        2.44      2.10 o 
   3  -6  14        4.32        3.08      2.30 o 
   4  -6  14        7.46       14.95      3.46 o 
   5  -6  14       56.38       71.20      6.80 o 
  -6  -5  14       51.42       56.49      5.76 o 
  -5  -5  14       21.89       15.89      3.77 o 
  -4  -5  14        3.75        2.85      2.41 o 
  -3  -5  14       40.54       27.76      3.78 o 
  -2  -5  14      257.52      238.08      7.41 o 
  -1  -5  14      846.62      856.68     15.85 o 
   0  -5  14        7.04        6.65      1.74 o 
   1  -5  14      129.23      122.37      3.99 o 
   2  -5  14        4.50        2.69      1.47 o 
   3  -5  14       31.54       35.87      4.48 o 
   4  -5  14       10.43       11.46      3.08 o 
   5  -5  14       26.36       31.63      4.85 o 
   6  -5  14        0.84        7.67      4.84 o 
  -6  -4  14      108.14      130.92     13.42 o 
  -5  -4  14      121.14      121.00      6.70 o 
  -4  -4  14        9.42        7.31      2.28 o 
  -3  -4  14      245.59      207.47      5.91 o 
  -2  -4  14       40.01       34.79      3.36 o 
  -1  -4  14      135.53      134.45      3.68 o 
   0  -4  14     1005.15      943.70     10.98 o 
   1  -4  14      115.54      121.79      3.35 o 
   2  -4  14       63.60       64.92      3.23 o 
   3  -4  14       54.05       36.98      3.10 o 
   4  -4  14       28.89       32.69      3.74 o 
   5  -4  14       46.02       23.62      4.07 o 
   6  -4  14      119.75      124.83     12.02 o 
  -7  -3  14      139.46      175.53     16.58 o 
  -6  -3  14       12.64        8.40      3.05 o 
  -5  -3  14        2.21        5.11      2.00 o 
  -4  -3  14      818.50      742.41     12.07 o 
  -3  -3  14       57.11       51.82      2.70 o 
  -2  -3  14       22.38       21.11      1.73 o 
  -1  -3  14       38.77       36.16      1.71 o 
   0  -3  14        1.45        1.53      0.78 o 
   1  -3  14       47.03       35.13      1.71 o 
   2  -3  14        5.87        2.20      0.73 o 
   3  -3  14        0.54        1.09      0.98 o 
   4  -3  14      180.24      155.06      5.75 o 
   5  -3  14      419.79      422.48     12.41 o 
   6  -3  14       39.14       36.86      6.08 o 
  -7  -2  14      116.26      145.89      9.62 o 
  -6  -2  14        8.43        8.08      3.23 o 
  -5  -2  14        0.10        0.15      1.96 o 
  -4  -2  14      368.18      357.72      7.08 o 
  -3  -2  14      884.43      803.78      9.75 o 
  -2  -2  14       27.87       17.61      1.15 o 
  -1  -2  14        0.30        2.10      0.61 o 
   0  -2  14       59.73       73.84      1.81 o 
   1  -2  14      214.57      206.65      2.86 o 
   2  -2  14        6.69        2.57      0.62 o 
   3  -2  14        4.37        6.07      1.06 o 
   4  -2  14       26.62       33.98      2.15 o 
   5  -2  14      171.27      175.51      8.39 o 
   6  -2  14        2.70       -0.61      2.36 o 
   7  -2  14        2.86        2.88      2.82 o 
  -7  -1  14        7.33        9.73      4.34 o 
  -6  -1  14      265.79      308.75     12.91 o 
  -5  -1  14       15.99       12.72      3.74 o 
  -4  -1  14      873.07      882.43     11.90 o 
  -3  -1  14      479.72      458.29      5.75 o 
  -2  -1  14      601.17      634.61      9.01 o 
  -1  -1  14       79.71       76.40      2.36 o 
   0  -1  14      703.49      710.84      6.26 o 
   1  -1  14       81.26       87.18      2.10 o 
   2  -1  14      794.61      806.56      7.51 o 
   3  -1  14       36.06       33.27      1.53 o 
   4  -1  14     1128.66     1133.70     13.62 o 
   5  -1  14      129.92      121.73      4.57 o 
   6  -1  14       90.88       87.23      9.80 o 
   7  -1  14       75.37       88.12      7.09 o 
  -7   0  14        4.25       12.14      4.39 o 
  -6   0  14       59.53       61.50     12.50 o 
  -5   0  14       20.10       20.86      3.17 o 
  -4   0  14      135.94      127.42      5.78 o 
  -3   0  14      375.07      372.83      4.73 o 
  -2   0  14      111.52      134.73      2.49 o 
  -1   0  14      222.99      278.90      4.09 o 
   0   0  14     2065.85     2208.09     16.51 o 
   1   0  14      653.87      700.02      6.26 o 
   2   0  14      736.39      792.32      7.26 o 
   3   0  14      248.70      266.61      3.95 o 
   4   0  14      111.05      107.57      3.25 o 
   5   0  14      261.68      255.21      7.04 o 
   6   0  14       48.76       52.08      9.32 o 
   7   0  14        2.05        6.01      4.35 o 
  -7   1  14      110.17      143.67     11.99 o 
  -6   1  14       14.46       11.00      3.38 o 
  -5   1  14       61.73       62.65      6.46 o 
  -4   1  14        1.78        0.16      1.26 o 
  -3   1  14       55.40       51.73      2.74 o 
  -2   1  14      222.06      222.54      3.50 o 
  -1   1  14       55.94       68.20      1.80 o 
   0   1  14       43.54       34.75      1.30 o 
   1   1  14      110.98       93.10      1.63 o 
   2   1  14        4.42        3.50      0.64 o 
   3   1  14        3.33        2.21      0.77 o 
   4   1  14       59.13       70.07      2.51 o 
   5   1  14        2.20        4.55      1.78 o 
   6   1  14        0.01        3.49      2.52 o 
   7   1  14       18.32       13.10      6.61 o 
  -6   2  14       88.64       82.40      7.59 o 
  -5   2  14        5.98        7.48      2.80 o 
  -4   2  14      176.37      169.20      4.37 o 
  -3   2  14       30.32       27.22      2.48 o 
  -2   2  14        0.00        4.92      0.84 o 
  -1   2  14      623.94      630.59      7.15 o 
   0   2  14       43.89       33.16      1.21 o 
   1   2  14      329.91      334.19      4.82 o 
   2   2  14      229.82      241.46      4.26 o 
   3   2  14      298.23      326.20      5.06 o 
   4   2  14        0.66        0.30      0.99 o 
   5   2  14        2.81        3.17      1.78 o 
   6   2  14        8.12        9.70      2.93 o 
   7   2  14       58.08       57.26      7.62 o 
  -6   3  14       33.24       28.26      4.95 o 
  -5   3  14       65.52       58.87      5.39 o 
  -4   3  14      212.16      181.98      8.26 o 
  -3   3  14       69.46       51.68      3.53 o 
  -2   3  14       38.92       41.10      2.80 o 
  -1   3  14      533.61      560.51      5.66 o 
   0   3  14      140.53      121.83      2.50 o 
   1   3  14       19.87       20.38      1.66 o 
   2   3  14      247.58      245.99      5.19 o 
   3   3  14      348.54      339.41      6.74 o 
   4   3  14      336.53      364.85      8.93 o 
   5   3  14      346.14      407.83     12.56 o 
   6   3  14      127.68      113.36      8.54 o 
   7   3  14        0.85       -0.84      3.87 o 
  -6   4  14       10.80        9.34      8.00 o 
  -5   4  14      111.35      110.13      8.48 o 
  -4   4  14     1372.55     1292.74     27.83 o 
  -3   4  14      188.41      199.80      7.45 o 
  -2   4  14       31.78       34.27      3.21 o 
  -1   4  14        0.01        1.40      0.74 o 
   0   4  14      196.60      188.04      3.42 o 
   1   4  14      284.73      298.08      4.52 o 
   2   4  14       48.77       50.66      3.44 o 
   3   4  14      346.95      325.66      9.03 o 
   4   4  14        4.10        1.62      2.53 o 
   5   4  14      137.38      127.47      9.31 o 
   6   4  14      302.35      304.79     15.06 o 
   7   4  14       46.26       53.43      6.81 o 
  -5   5  14       24.45       17.04      4.51 o 
  -4   5  14       29.72       28.67      6.30 o 
  -3   5  14       78.35       80.00      5.21 o 
  -2   5  14        4.84        2.30      1.68 o 
  -1   5  14      251.38      255.29      8.80 o 
   0   5  14       58.78       61.60      2.13 o 
   1   5  14        2.10        3.90      1.07 o 
   2   5  14      281.63      287.53      7.58 o 
   3   5  14      107.29      116.46     10.58 o 
   4   5  14        3.23        0.98      2.26 o 
   5   5  14       18.24       18.59      4.80 o 
   6   5  14       34.29       23.43      5.77 o 
   7   5  14      136.05      152.76     12.69 o 
  -5   6  14       81.18       75.76     13.76 o 
  -4   6  14        7.93        9.31      5.17 o 
  -3   6  14       28.99       27.55      3.92 o 
  -2   6  14       68.04       85.26      7.74 o 
  -1   6  14        0.71        3.54      3.03 o 
   0   6  14       19.51       16.49      5.20 o 
   1   6  14        4.89        2.25      1.91 o 
   2   6  14      436.92      400.80     22.96 o 
   3   6  14       59.94       63.21      4.56 o 
   4   6  14       18.56       12.21      3.96 o 
   5   6  14        2.57        8.16      3.58 o 
   6   6  14        4.27        5.35      3.98 o 
  -4   7  14       10.65       10.81      3.88 o 
  -3   7  14       10.08        8.03      4.48 o 
  -2   7  14        2.96        5.27      4.04 o 
  -1   7  14       11.98       10.29      7.66 o 
   0   7  14        2.68        3.96      2.86 o 
   1   7  14        1.28        0.64      1.99 o 
   2   7  14      807.13      811.47     27.78 o 
   3   7  14      278.73      318.31     16.42 o 
   4   7  14       71.18       73.41      6.57 o 
   5   7  14       21.04       16.22      3.90 o 
   6   7  14        6.76        2.77      3.75 o 
  -3   8  14        2.30        6.73      5.89 o 
  -2   8  14       79.20       91.75      8.70 o 
  -1   8  14        8.67        6.43      3.19 o 
   0   8  14        0.37        2.69      2.69 o 
   1   8  14      491.91      491.14     18.77 o 
   2   8  14      627.83      594.94     22.39 o 
   3   8  14      167.29      149.09     11.11 o 
   4   8  14        8.80        9.01      5.30 o 
   5   8  14        1.81        3.11      5.47 o 
  -2   9  14       20.43       13.89      6.15 o 
  -1   9  14       36.85       44.19     11.58 o 
   0   9  14        6.52        7.21      3.30 o 
   1   9  14        8.58        3.62      3.20 o 
   2   9  14        1.90        6.31      3.70 o 
   3   9  14       15.99       13.64      4.80 o 
   4   9  14       21.96       24.92      6.99 o 
   1  10  14      119.59      100.18      8.17 o 
  -3  -9  15       25.03       11.01      5.57 o 
  -2  -9  15        8.11        3.61      3.31 o 
  -1  -9  15        0.00       -0.22      2.83 o 
   0  -9  15       32.31       30.83     10.52 o 
   1  -9  15        2.38        4.13      3.36 o 
   2  -9  15       42.82       40.72      7.96 o 
  -4  -8  15        2.87        2.06      3.53 o 
  -3  -8  15        4.95        7.83      2.69 o 
  -2  -8  15       39.97       35.05      3.66 o 
  -1  -8  15        3.30        3.73      2.06 o 
   0  -8  15        2.31        2.76      1.87 o 
   1  -8  15        9.52        7.25      2.24 o 
   2  -8  15        0.34        3.31      2.72 o 
   3  -8  15        0.16        2.08      3.04 o 
  -5  -7  15       18.85       18.59      6.78 o 
  -4  -7  15        4.24        6.78      2.98 o 
  -3  -7  15      120.93      112.20      6.20 o 
  -2  -7  15       44.22       42.60      3.95 o 
  -1  -7  15        7.30        7.66      2.07 o 
   0  -7  15        0.02       -0.89      1.63 o 
   1  -7  15       32.91       31.50      3.37 o 
   2  -7  15       26.08       30.74      4.36 o 
   3  -7  15       16.42       10.21      3.53 o 
   4  -7  15       45.62       60.00      7.18 o 
  -6  -6  15       98.64       97.22     10.63 o 
  -5  -6  15       34.13       37.22     10.14 o 
  -4  -6  15        0.00        2.40      2.85 o 
  -3  -6  15       10.21        6.89      2.98 o 
  -2  -6  15        2.09        5.68      2.05 o 
  -1  -6  15       23.96       17.83      4.58 o 
   0  -6  15      437.00      441.82     10.58 o 
   1  -6  15       85.85       81.74      8.01 o 
   2  -6  15       22.01       19.42      5.19 o 
   3  -6  15        0.09        0.54      2.14 o 
   4  -6  15       61.62       83.46      6.53 o 
   5  -6  15       13.28       10.91      3.92 o 
  -6  -5  15       29.37       44.70      5.34 o 
  -5  -5  15        8.99        7.92      5.08 o 
  -4  -5  15        0.24        1.63      2.49 o 
  -3  -5  15      217.41      173.95      7.63 o 
  -2  -5  15      306.46      274.62      7.62 o 
  -1  -5  15       80.52       83.00      5.84 o 
   0  -5  15      893.79      843.38     16.21 o 
   1  -5  15     1230.94     1190.04     16.60 o 
   2  -5  15      343.69      314.06      8.79 o 
   3  -5  15        0.24        1.78      2.00 o 
   4  -5  15        8.59        9.20      2.99 o 
   5  -5  15        1.14        7.60      3.87 o 
  -6  -4  15       14.08       12.94      4.19 o 
  -5  -4  15       10.54       19.12      3.60 o 
  -4  -4  15        1.00        1.23      1.85 o 
  -3  -4  15      103.61       63.42      3.69 o 
  -2  -4  15       29.50       27.80      2.48 o 
  -1  -4  15      662.80      629.40      9.92 o 
   0  -4  15      488.06      459.74      7.22 o 
   1  -4  15      235.72      237.78      4.79 o 
   2  -4  15       18.77       19.21      2.08 o 
   3  -4  15       17.71       13.28      2.12 o 
   4  -4  15      128.23      120.48      6.03 o 
   5  -4  15       47.90       52.10      7.93 o 
   6  -4  15       20.44       11.69      4.67 o 
  -6  -3  15        0.63        0.88      2.63 o 
  -5  -3  15      315.07      320.01      8.27 o 
  -4  -3  15      122.88      110.11      5.22 o 
  -3  -3  15        9.36       14.41      1.72 o 
  -2  -3  15      124.28      113.43      3.41 o 
  -1  -3  15        5.64        3.16      0.94 o 
   0  -3  15       19.30       14.58      1.08 o 
   1  -3  15      264.38      232.73      3.55 o 
   2  -3  15        0.30        0.42      0.75 o 
   3  -3  15        4.85        6.68      1.19 o 
   4  -3  15      242.36      213.67      5.12 o 
   5  -3  15       83.05      106.03      6.83 o 
   6  -3  15        1.46       -0.06      3.09 o 
  -7  -2  15      194.91      245.20     12.09 o 
  -6  -2  15      147.58      186.38     22.60 o 
  -5  -2  15        5.67        0.80      1.89 o 
  -4  -2  15        7.37        7.16      1.48 o 
  -3  -2  15     1445.74     1438.83     16.39 o 
  -2  -2  15       34.93       25.67      1.28 o 
  -1  -2  15      104.79      106.42      2.59 o 
   0  -2  15        0.41        0.01      0.54 o 
   1  -2  15      203.56      187.62      2.84 o 
   2  -2  15       15.83        9.61      0.94 o 
   3  -2  15      460.40      496.34      6.92 o 
   4  -2  15       88.53       89.04      4.19 o 
   5  -2  15       97.82       90.73      4.37 o 
   6  -2  15       16.42       20.56      4.36 o 
   7  -2  15       70.93       82.07      6.18 o 
  -7  -1  15        0.39        1.90      3.73 o 
  -6  -1  15        0.11        2.78      3.15 o 
  -5  -1  15       60.58       61.99      7.11 o 
  -4  -1  15      276.37      276.03      5.90 o 
  -3  -1  15      691.95      686.56      7.58 o 
  -2  -1  15      660.87      678.38      7.36 o 
  -1  -1  15      153.00      185.42      3.04 o 
   0  -1  15       31.25       38.92      1.30 o 
   1  -1  15       76.06       63.97      1.72 o 
   2  -1  15      442.55      458.63      5.76 o 
   3  -1  15      195.19      194.55      3.41 o 
   4  -1  15       91.84       95.68      3.47 o 
   5  -1  15      313.55      307.30      8.95 o 
   6  -1  15       67.67       65.15      5.83 o 
   7  -1  15       39.75       34.18      5.99 o 
  -7   0  15       10.40        6.34      4.38 o 
  -6   0  15       96.18      100.71      9.93 o 
  -5   0  15        4.93        1.55      2.16 o 
  -4   0  15       24.16       22.39      2.28 o 
  -3   0  15       57.00       61.87      2.05 o 
  -2   0  15        4.51        5.74      0.86 o 
  -1   0  15        7.87        1.17      0.53 o 
   0   0  15      456.03      482.45      5.06 o 
   1   0  15      602.55      586.27      5.79 o 
   2   0  15        0.00        0.87      0.60 o 
   3   0  15      510.48      514.30      5.97 o 
   4   0  15        0.00        0.60      1.04 o 
   5   0  15        4.08        7.52      2.09 o 
   6   0  15       77.78       91.37      6.82 o 
   7   0  15        9.61        3.97      3.51 o 
  -6   1  15        2.41        8.59      2.85 o 
  -5   1  15       18.13       20.37      3.34 o 
  -4   1  15        6.26        5.15      1.54 o 
  -3   1  15     1002.06      994.02     13.27 o 
  -2   1  15      400.57      412.23      4.51 o 
  -1   1  15      393.17      407.97      4.44 o 
   0   1  15      605.00      605.75      6.36 o 
   1   1  15      301.62      287.31      3.24 o 
   2   1  15        0.66        2.16      0.64 o 
   3   1  15       78.80       89.31      2.57 o 
   4   1  15       26.98       24.68      1.85 o 
   5   1  15        0.30        3.51      1.94 o 
   6   1  15        4.92        6.13      2.66 o 
   7   1  15       40.85       39.77      8.74 o 
  -6   2  15       44.12       47.94      6.26 o 
  -5   2  15        0.65        0.74      2.91 o 
  -4   2  15       73.14       66.15      4.27 o 
  -3   2  15      261.70      261.55      6.45 o 
  -2   2  15      147.24      171.91      3.30 o 
  -1   2  15      587.81      629.17      7.29 o 
   0   2  15      137.50      140.02      3.65 o 
   1   2  15      128.59      138.47      2.99 o 
   2   2  15       90.13       89.53      2.82 o 
   3   2  15      477.85      476.54      6.21 o 
   4   2  15      228.36      231.76      5.14 o 
   5   2  15      128.26      132.33      7.64 o 
   6   2  15      182.79      178.42      9.61 o 
   7   2  15       12.42        8.46      4.85 o 
  -6   3  15        0.93        1.97      3.74 o 
  -5   3  15        7.16        6.26      2.86 o 
  -4   3  15       16.59       13.31      2.63 o 
  -3   3  15      207.77      190.29      6.21 o 
  -2   3  15      221.14      211.02      5.83 o 
  -1   3  15        2.05        1.93      0.63 o 
   0   3  15       97.69      111.31      2.31 o 
   1   3  15        3.05        3.47      1.06 o 
   2   3  15     1434.15     1374.74     21.57 o 
   3   3  15      105.42      110.08      4.57 o 
   4   3  15       22.29       16.90      2.82 o 
   5   3  15      190.14      184.82     15.17 o 
   6   3  15      108.07      107.14     10.99 o 
   7   3  15        3.44        2.98      4.32 o 
  -6   4  15       96.05       85.12     10.56 o 
  -5   4  15      105.28      111.20     11.79 o 
  -4   4  15        0.93        2.23      2.74 o 
  -3   4  15      524.05      536.53     13.09 o 
  -2   4  15      375.73      369.93      9.58 o 
  -1   4  15        4.39        7.29      1.18 o 
   0   4  15        0.36        1.01      0.83 o 
   1   4  15       54.19       55.41      2.43 o 
   2   4  15       15.49       16.77      4.40 o 
   3   4  15        5.19        4.05      2.22 o 
   4   4  15       96.24       97.46      7.34 o 
   5   4  15       15.91       11.33      4.06 o 
   6   4  15       69.49       82.38      9.07 o 
   7   4  15        7.03        7.39      4.25 o 
  -5   5  15       67.37       68.33      8.66 o 
  -4   5  15      239.41      237.26     16.59 o 
  -3   5  15      200.23      199.61      7.80 o 
  -2   5  15        6.25        5.95      1.95 o 
  -1   5  15       45.48       45.27      3.45 o 
   0   5  15        9.15        7.79      1.28 o 
   1   5  15        0.69        1.77      1.09 o 
   2   5  15      182.55      169.73      5.87 o 
   3   5  15       50.41       51.59      4.36 o 
   4   5  15        8.45        8.00      3.05 o 
   5   5  15       11.85        7.32      7.03 o 
   6   5  15       40.97       45.89      7.16 o 
   7   5  15       42.32       44.57      8.43 o 
  -5   6  15      117.99      132.93     10.76 o 
  -4   6  15        5.21       10.19      3.55 o 
  -3   6  15      178.35      178.41      8.21 o 
  -2   6  15       18.83       18.47      3.41 o 
  -1   6  15        2.53        0.67      1.36 o 
   0   6  15       45.86       48.15      5.98 o 
   1   6  15       22.00       30.21      5.72 o 
   2   6  15      384.65      410.34      9.03 o 
   3   6  15      227.39      250.67     12.84 o 
   4   6  15      134.11      133.68      7.79 o 
   5   6  15        7.54        4.44      3.29 o 
   6   6  15        5.63       -0.82      6.19 o 
  -4   7  15        2.42       -1.21      2.96 o 
  -3   7  15       68.16       70.79      4.82 o 
  -2   7  15      104.27      110.58     16.25 o 
  -1   7  15       37.40       35.13      5.11 o 
   0   7  15       53.01       64.07      6.90 o 
   1   7  15       80.20       79.55      5.42 o 
   2   7  15       62.25       62.47      6.99 o 
   3   7  15      181.07      166.35     11.95 o 
   4   7  15       24.81       26.88      3.59 o 
   5   7  15       93.72       79.94     12.29 o 
   6   7  15       12.97       10.56      6.61 o 
  -3   8  15        2.51        1.43      5.22 o 
  -2   8  15       26.43        7.19      4.40 o 
  -1   8  15       29.43       33.45      7.87 o 
   0   8  15       15.14       16.84      4.29 o 
   1   8  15        6.16        1.60      2.95 o 
   2   8  15        4.17        7.24      3.70 o 
   3   8  15        5.29        2.27      3.87 o 
   4   8  15       13.55       11.53      5.30 o 
   5   8  15       99.84       87.97     12.29 o 
  -2   9  15        0.13       -0.08      4.80 o 
  -1   9  15       60.66       53.12      7.83 o 
   0   9  15      150.57      134.70     16.12 o 
   1   9  15        9.42       12.88      4.38 o 
   2   9  15        2.42        2.02      3.37 o 
   3   9  15       17.82       21.13      5.89 o 
   4   9  15       30.94       31.06      7.75 o 
  -3  -9  16        0.72        5.39      5.89 o 
  -2  -9  16       18.61       14.80      5.64 o 
  -1  -9  16        0.43        2.60      3.21 o 
   0  -9  16        2.35        3.45      3.38 o 
   1  -9  16        7.11        7.10      5.56 o 
  -4  -8  16       36.14       41.87      5.74 o 
  -3  -8  16        6.37        4.77      2.57 o 
  -2  -8  16       50.98       47.14      4.23 o 
  -1  -8  16      142.86      147.78      6.26 o 
   0  -8  16        3.70        4.28      2.19 o 
   1  -8  16      288.24      293.42      8.74 o 
   2  -8  16       32.92       27.36      4.84 o 
   3  -8  16        5.39        3.41      3.43 o 
  -5  -7  16       39.53       47.95     11.49 o 
  -4  -7  16       13.26       15.84      3.80 o 
  -3  -7  16      108.94      104.39      7.17 o 
  -2  -7  16       74.50       78.53      6.48 o 
  -1  -7  16      230.32      228.02      8.55 o 
   0  -7  16       13.83        8.07      2.33 o 
   1  -7  16      239.62      228.28      8.62 o 
   2  -7  16        4.55        4.46      2.88 o 
   3  -7  16       93.02       93.51      7.42 o 
   4  -7  16       93.95      105.62     10.31 o 
  -5  -6  16       48.90       46.12      5.98 o 
  -4  -6  16       13.73       17.30      3.80 o 
  -3  -6  16        7.37        4.97      2.43 o 
  -2  -6  16       56.07       39.13      3.85 o 
  -1  -6  16       14.78       14.67      3.68 o 
   0  -6  16      209.58      204.90      7.14 o 
   1  -6  16      121.86      115.10      9.65 o 
   2  -6  16      104.29       98.85      7.48 o 
   3  -6  16        0.06        1.69      2.60 o 
   4  -6  16        3.12       -0.98      2.59 o 
   5  -6  16        2.55        1.95      3.72 o 
  -6  -5  16       38.24       50.58      6.51 o 
  -5  -5  16       26.21       13.32      6.05 o 
  -4  -5  16        7.10        5.90      2.77 o 
  -3  -5  16       55.23       48.12      4.95 o 
  -2  -5  16      748.10      721.01     13.85 o 
  -1  -5  16       16.34       16.30      2.69 o 
   0  -5  16      338.88      329.70      8.31 o 
   1  -5  16     1528.62     1512.33     22.88 o 
   2  -5  16      239.67      220.63      7.45 o 
   3  -5  16       60.02       50.28      5.45 o 
   4  -5  16       26.48       22.44      5.27 o 
   5  -5  16        7.74        4.66      3.75 o 
  -6  -4  16        5.12       11.21      4.99 o 
  -5  -4  16      251.03      266.28     14.17 o 
  -4  -4  16       31.92       25.90      3.53 o 
  -3  -4  16      120.27      119.55      4.85 o 
  -2  -4  16        0.78        1.72      1.36 o 
  -1  -4  16       25.70       25.48      2.20 o 
   0  -4  16     1005.02      979.57     12.36 o 
   1  -4  16     1162.82     1121.09     13.15 o 
   2  -4  16        0.19        1.21      1.17 o 
   3  -4  16        5.17        2.15      1.55 o 
   4  -4  16        2.67        5.42      2.44 o 
   5  -4  16        6.10        8.39      3.34 o 
   6  -4  16       34.04       33.40      6.13 o 
  -6  -3  16       22.24       36.60      4.68 o 
  -5  -3  16       64.25       47.08      4.31 o 
  -4  -3  16       50.00       28.94      3.21 o 
  -3  -3  16       28.76       19.28      1.95 o 
  -2  -3  16       17.76       16.25      1.68 o 
  -1  -3  16       95.02       89.17      3.07 o 
   0  -3  16       19.55       15.88      1.66 o 
   1  -3  16      372.97      352.88      5.40 o 
   2  -3  16        3.64        2.84      0.94 o 
   3  -3  16      523.11      466.54      7.91 o 
   4  -3  16       68.31       45.93      4.23 o 
   5  -3  16       16.93       22.50      6.49 o 
   6  -3  16      107.43      128.17      9.32 o 
  -6  -2  16        2.32        0.15      3.12 o 
  -5  -2  16       77.57       90.17      9.80 o 
  -4  -2  16        3.58        4.58      1.41 o 
  -3  -2  16      211.10      203.58      5.02 o 
  -2  -2  16        1.73        0.90      0.69 o 
  -1  -2  16       58.73       48.23      1.82 o 
   0  -2  16      173.05      141.18      2.71 o 
   1  -2  16        1.77        0.53      0.61 o 
   2  -2  16       37.62       40.96      1.64 o 
   3  -2  16      193.20      178.41      3.88 o 
   4  -2  16      349.66      304.35      5.89 o 
   5  -2  16       33.92       37.09      6.09 o 
   6  -2  16      115.15      126.24      6.69 o 
   7  -2  16        3.41        5.23      2.66 o 
  -6  -1  16        1.14        1.09      3.10 o 
  -5  -1  16       16.83       20.17     10.10 o 
  -4  -1  16     1161.66     1188.08     16.00 o 
  -3  -1  16      101.15       98.73      2.84 o 
  -2  -1  16        3.26        1.53      0.76 o 
  -1  -1  16      119.70      111.05      2.31 o 
   0  -1  16       11.20        7.95      0.80 o 
   1  -1  16       54.57       55.06      1.71 o 
   2  -1  16        1.10        1.26      0.68 o 
   3  -1  16      685.41      654.16      7.81 o 
   4  -1  16     1823.45     1818.84     19.71 o 
   5  -1  16       41.82       39.09      5.41 o 
   6  -1  16        1.35       -1.03      2.70 o 
   7  -1  16      201.55      215.61     11.60 o 
  -6   0  16      162.83      189.87     24.29 o 
  -5   0  16        1.77        2.33      2.22 o 
  -4   0  16      211.84      215.52      5.62 o 
  -3   0  16      262.12      265.55      4.36 o 
  -2   0  16       24.96       21.39      1.25 o 
  -1   0  16        0.02        1.47      0.55 o 
   0   0  16     1235.03     1377.20     10.57 o 
   1   0  16      241.40      236.60      3.16 o 
   2   0  16        5.80        3.28      0.72 o 
   3   0  16      352.33      358.12      5.85 o 
   4   0  16       26.69       27.56      1.98 o 
   5   0  16       13.85       10.64      2.74 o 
   6   0  16      231.31      237.60     10.35 o 
   7   0  16        1.69        6.93      3.65 o 
  -6   1  16        1.24        3.07      2.88 o 
  -5   1  16      102.09      102.94      5.53 o 
  -4   1  16       15.16       11.41      2.05 o 
  -3   1  16       52.33       52.32      2.80 o 
  -2   1  16       43.53       40.17      1.63 o 
  -1   1  16      686.60      666.94      6.46 o 
   0   1  16     1159.68     1091.28     10.13 o 
   1   1  16     2628.33     2879.49     19.82 o 
   2   1  16      247.37      246.79      3.52 o 
   3   1  16      176.54      183.34      4.09 o 
   4   1  16      357.08      364.72      6.48 o 
   5   1  16      126.51      132.69      5.68 o 
   6   1  16       17.62       19.65      3.44 o 
   7   1  16        3.78        4.11      3.44 o 
  -6   2  16       10.18       13.50      4.34 o 
  -5   2  16       93.61       94.48      6.46 o 
  -4   2  16       30.72       31.57      3.48 o 
  -3   2  16       12.49       11.72      1.89 o 
  -2   2  16        2.87        0.62      0.80 o 
  -1   2  16       79.75       93.71      2.47 o 
   0   2  16     1131.55     1290.33     12.59 o 
   1   2  16      204.30      212.63      4.73 o 
   2   2  16     1058.92     1107.74     12.59 o 
   3   2  16      775.82      746.81      9.16 o 
   4   2  16       50.26       45.09      2.57 o 
   5   2  16        0.03        0.19      1.75 o 
   6   2  16        2.58        2.61      2.49 o 
   7   2  16       19.33       16.36      5.85 o 
  -6   3  16       10.16        4.42      3.94 o 
  -5   3  16       22.88       27.79      4.93 o 
  -4   3  16        8.32       10.44      3.83 o 
  -3   3  16      222.01      203.98     12.25 o 
  -2   3  16      653.82      650.36     11.81 o 
  -1   3  16      377.97      379.89      5.33 o 
   0   3  16     1201.95     1269.55     13.21 o 
   1   3  16       44.80       49.42      2.17 o 
   2   3  16        8.16        5.99      2.30 o 
   3   3  16        6.15        3.20      1.58 o 
   4   3  16       62.39       54.66      4.76 o 
   5   3  16        2.41       -0.08      2.25 o 
   6   3  16      245.49      253.95     11.11 o 
   7   3  16       49.36       61.42      8.59 o 
  -5   4  16       31.50       27.41      5.09 o 
  -4   4  16        2.41        2.68      2.57 o 
  -3   4  16        3.78        4.47      2.11 o 
  -2   4  16       72.15       71.21      4.46 o 
  -1   4  16      217.18      244.89      5.44 o 
   0   4  16      673.28      734.91     12.09 o 
   1   4  16       67.45       69.38      3.44 o 
   2   4  16       44.47       51.48      3.70 o 
   3   4  16      275.89      277.49      9.64 o 
   4   4  16      124.05      131.62     18.82 o 
   5   4  16      333.35      338.69     14.48 o 
   6   4  16        0.92       -0.62      3.63 o 
   7   4  16       77.08       71.09     12.50 o 
  -5   5  16       93.74      102.50     10.08 o 
  -4   5  16       18.25       20.29      4.33 o 
  -3   5  16       77.09       77.49      6.02 o 
  -2   5  16       36.81       37.62      3.98 o 
  -1   5  16      113.41      123.82      6.30 o 
   0   5  16        1.76        1.08      1.33 o 
   1   5  16       61.70       63.78      3.94 o 
   2   5  16       32.73       36.75      3.26 o 
   3   5  16      259.35      249.64     19.40 o 
   4   5  16       12.30        4.64      4.76 o 
   5   5  16       24.34       22.58      4.84 o 
   6   5  16      722.95      723.05     24.32 o 
  -4   6  16       17.16       16.12      4.85 o 
  -3   6  16       27.43       26.40      3.94 o 
  -2   6  16      256.34      237.76      8.45 o 
  -1   6  16       34.83       37.06      2.48 o 
   0   6  16      373.25      393.23     17.51 o 
   1   6  16      322.94      311.84     14.14 o 
   2   6  16        4.30        4.39      1.36 o 
   3   6  16      194.91      192.90      8.05 o 
   4   6  16       22.79       21.19      4.17 o 
   5   6  16      169.92      163.86     18.10 o 
   6   6  16        0.24        3.68      4.02 o 
  -4   7  16        1.14       -1.68      2.97 o 
  -3   7  16       39.76       36.77      6.30 o 
  -2   7  16        2.13        4.98      3.69 o 
  -1   7  16        8.45        3.58      6.52 o 
   0   7  16      154.03      166.18     10.78 o 
   1   7  16        3.85        2.86      2.95 o 
   2   7  16        4.71        0.67      2.86 o 
   3   7  16      132.79      116.43     10.52 o 
   4   7  16       66.47       71.44      7.70 o 
   5   7  16       14.68       16.48      3.89 o 
  -3   8  16       25.11       15.07      7.41 o 
  -2   8  16       49.62       49.19     12.08 o 
  -1   8  16        8.28       11.51      4.19 o 
   0   8  16       13.10       16.75      4.63 o 
   1   8  16       82.10       64.07      7.16 o 
   2   8  16        0.68        0.84      3.03 o 
   3   8  16       82.97       86.04      9.51 o 
   4   8  16        2.35       -0.59      3.87 o 
   5   8  16        7.21        0.76      5.14 o 
  -1   9  16       50.87       57.50      8.33 o 
   0   9  16      113.68      114.30     14.65 o 
   1   9  16        4.04        3.03      3.54 o 
   2   9  16        5.30        2.19      3.62 o 
   3   9  16       13.75        9.51      4.97 o 
  -2  -9  17       31.08       21.79      6.27 o 
  -1  -9  17        1.19        2.94      3.38 o 
   0  -9  17        4.94        2.68      4.61 o 
   1  -9  17        2.83        5.01      5.09 o 
  -4  -8  17        0.00        4.12      3.47 o 
  -3  -8  17        3.57        3.30      2.61 o 
  -2  -8  17       15.84        7.90      2.58 o 
  -1  -8  17        2.22        3.29      2.18 o 
   0  -8  17        9.25        9.52      2.56 o 
   1  -8  17       83.47       84.86      5.28 o 
   2  -8  17       36.99       34.26      4.73 o 
   3  -8  17        9.74        9.34      3.84 o 
  -5  -7  17       16.91       24.81      6.04 o 
  -4  -7  17        0.52       -1.39      2.61 o 
  -3  -7  17      101.60      114.11     11.11 o 
  -2  -7  17        7.14        1.56      2.27 o 
  -1  -7  17      540.47      562.77     13.17 o 
   0  -7  17       58.87       53.92      4.46 o 
   1  -7  17       13.67       13.10      2.76 o 
   2  -7  17      184.38      171.00      8.83 o 
   3  -7  17       16.70       11.00      3.78 o 
   4  -7  17      106.78      119.13     15.50 o 
  -5  -6  17        2.00        0.42      3.37 o 
  -4  -6  17       18.12       12.11      3.71 o 
  -3  -6  17        1.23       -0.63      1.92 o 
  -2  -6  17      373.80      338.52      9.89 o 
  -1  -6  17       65.73       63.12      4.60 o 
   0  -6  17        7.75        8.97      3.10 o 
   1  -6  17      319.03      320.94      9.34 o 
   2  -6  17       10.04        8.09      2.94 o 
   3  -6  17       44.00       32.40      4.86 o 
   4  -6  17        1.23        0.59      2.94 o 
   5  -6  17        0.13        0.87      3.79 o 
  -6  -5  17        1.73        2.98      3.84 o 
  -5  -5  17        0.00        1.79      3.01 o 
  -4  -5  17       34.58       28.65      4.53 o 
  -3  -5  17       18.83       17.04      3.40 o 
  -2  -5  17      812.44      730.34     15.39 o 
  -1  -5  17        0.46        0.65      1.65 o 
   0  -5  17       63.24       63.33      4.11 o 
   1  -5  17      949.97      912.62     17.51 o 
   2  -5  17       56.86       49.92      6.57 o 
   3  -5  17        0.50        0.84      2.43 o 
   4  -5  17       75.73       79.71      7.39 o 
   5  -5  17       20.26       11.03      4.29 o 
  -6  -4  17        0.45        6.71      4.43 o 
  -5  -4  17        0.25        0.22      2.43 o 
  -4  -4  17        1.48        1.94      2.24 o 
  -3  -4  17       43.87       39.36      3.83 o 
  -2  -4  17      811.11      770.14     12.78 o 
  -1  -4  17     1826.81     1742.39     35.63 o 
   0  -4  17       22.34       24.19      2.17 o 
   1  -4  17      602.86      565.42      8.40 o 
   2  -4  17      346.69      321.70      6.33 o 
   3  -4  17      176.06      150.84      5.17 o 
   4  -4  17        2.47        3.78      2.59 o 
   5  -4  17       14.68        7.44      3.22 o 
   6  -4  17       14.88        8.62      4.61 o 
  -6  -3  17        4.45        5.90      3.10 o 
  -5  -3  17      105.54      107.04      6.26 o 
  -4  -3  17       51.11       48.93      3.30 o 
  -3  -3  17       22.01       17.47      2.68 o 
  -2  -3  17       57.28       49.16      2.62 o 
  -1  -3  17      177.86      190.12      4.47 o 
   0  -3  17        4.49        5.90      0.97 o 
   1  -3  17      750.43      694.97      8.57 o 
   2  -3  17       12.63       12.28      1.37 o 
   3  -3  17      225.89      170.18      4.02 o 
   4  -3  17      109.39       85.98      6.89 o 
   5  -3  17       26.58       15.66      3.74 o 
   6  -3  17        5.11        5.66      3.77 o 
  -6  -2  17       33.64       41.10      5.79 o 
  -5  -2  17       92.41       80.08      6.03 o 
  -4  -2  17      724.76      617.00     10.75 o 
  -3  -2  17       15.34        8.52      1.58 o 
  -2  -2  17      371.31      319.39      5.72 o 
  -1  -2  17      601.84      545.44      6.15 o 
   0  -2  17       11.28        9.26      0.93 o 
   1  -2  17        6.03        6.14      0.90 o 
   2  -2  17      217.45      193.83      3.37 o 
   3  -2  17      138.08      134.57      4.00 o 
   4  -2  17       63.55       39.45      2.57 o 
   5  -2  17      438.07      448.17     11.53 o 
   6  -2  17      103.88      121.41      9.54 o 
  -6  -1  17        2.54       -0.29      3.18 o 
  -5  -1  17      162.19      162.27      8.90 o 
  -4  -1  17        9.53        8.74      3.61 o 
  -3  -1  17       45.42       32.78      2.07 o 
  -2  -1  17        2.24        1.46      0.76 o 
  -1  -1  17      291.68      270.50      3.70 o 
   0  -1  17        1.29        0.54      0.57 o 
   1  -1  17       73.49       69.08      2.04 o 
   2  -1  17      114.77      105.77      2.41 o 
   3  -1  17     1114.70     1091.19     11.25 o 
   4  -1  17      171.92      153.41      4.67 o 
   5  -1  17       39.46       32.53      3.52 o 
   6  -1  17       23.30       28.82      4.60 o 
   7  -1  17       99.57      100.25     10.36 o 
  -6   0  17      112.11      146.79      9.32 o 
  -5   0  17        8.87        3.74      2.54 o 
  -4   0  17      606.94      628.06     12.39 o 
  -3   0  17      192.51      198.10      6.11 o 
  -2   0  17        5.63        8.55      0.93 o 
  -1   0  17       97.13       93.06      2.64 o 
   0   0  17       47.67       55.11      1.69 o 
   1   0  17      164.07      139.69      2.48 o 
   2   0  17       57.58       50.42      1.90 o 
   3   0  17       50.81       41.05      1.97 o 
   4   0  17     1863.17     1889.59     20.28 o 
   5   0  17      161.61      169.01      8.76 o 
   6   0  17        0.45        1.96      2.85 o 
   7   0  17       56.14       73.11      6.94 o 
  -6   1  17       23.89       26.05      4.14 o 
  -5   1  17       33.03       34.42      3.82 o 
  -4   1  17       35.25       34.62      3.01 o 
  -3   1  17      172.02      159.76      5.84 o 
  -2   1  17        0.28        0.75      0.81 o 
  -1   1  17      118.90      123.81      2.27 o 
   0   1  17        2.79        6.49      1.11 o 
   1   1  17      201.24      254.56      3.79 o 
   2   1  17       95.50      102.47      2.62 o 
   3   1  17       13.33        9.43      1.28 o 
   4   1  17       78.89       79.84      4.01 o 
   5   1  17      269.62      250.65      8.32 o 
   6   1  17       11.02        8.78      3.04 o 
   7   1  17       15.14       29.07      5.02 o 
  -6   2  17       51.18       65.15      7.23 o 
  -5   2  17      204.45      203.61     15.67 o 
  -4   2  17       39.50       38.58      5.00 o 
  -3   2  17      236.52      229.74      6.77 o 
  -2   2  17        6.42        6.68      1.20 o 
  -1   2  17      169.84      167.35      3.98 o 
   0   2  17      100.59      102.75      2.49 o 
   1   2  17     1020.92     1068.98     12.00 o 
   2   2  17      749.83      690.43      9.41 o 
   3   2  17      852.99      863.61     13.70 o 
   4   2  17       34.19       32.18      2.40 o 
   5   2  17       17.00        8.80      3.85 o 
   6   2  17       21.73       25.41      5.44 o 
   7   2  17       64.16       75.15      9.17 o 
  -6   3  17       39.12       32.76      5.95 o 
  -5   3  17        1.83        2.50      2.77 o 
  -4   3  17       62.57       47.62      5.55 o 
  -3   3  17       69.85       65.59      4.20 o 
  -2   3  17      248.84      244.62      6.61 o 
  -1   3  17        0.76       -0.11      0.72 o 
   0   3  17      150.77      155.95      3.10 o 
   1   3  17      103.67       88.29      3.04 o 
   2   3  17        0.78        1.98      1.14 o 
   3   3  17       94.63       85.27      4.38 o 
   4   3  17      273.21      282.17      9.72 o 
   5   3  17        0.25       -0.34      2.36 o 
   6   3  17       39.47       38.89      5.50 o 
   7   3  17       49.05       28.86      6.83 o 
  -5   4  17        0.40        2.45      3.41 o 
  -4   4  17      312.30      308.50     12.09 o 
  -3   4  17       75.90       79.43      7.83 o 
  -2   4  17        1.60        1.68      1.52 o 
  -1   4  17       50.93       48.50      3.37 o 
   0   4  17        3.93        4.01      1.26 o 
   1   4  17        9.09       14.98      2.83 o 
   2   4  17      169.89      159.58      6.67 o 
   3   4  17      211.86      224.77      7.78 o 
   4   4  17       14.76       11.10      7.87 o 
   5   4  17       20.85       15.02      4.28 o 
   6   4  17       55.87       58.43      8.12 o 
   7   4  17      129.95      127.34     15.36 o 
  -5   5  17        5.08        5.20      4.65 o 
  -4   5  17       23.93       17.76      4.05 o 
  -3   5  17       10.83        8.82      2.89 o 
  -2   5  17        5.30        4.42      2.26 o 
  -1   5  17      358.94      357.97     11.61 o 
   0   5  17        7.48        8.01      1.81 o 
   1   5  17      120.93      116.25      4.76 o 
   2   5  17       49.59       51.77      3.83 o 
   3   5  17       58.36       58.81      6.36 o 
   4   5  17        0.06        1.43      3.87 o 
   5   5  17       15.23       11.80      3.98 o 
   6   5  17        0.16        0.48      3.79 o 
  -4   6  17       37.25       33.79      5.17 o 
  -3   6  17       49.11       38.78      4.71 o 
  -2   6  17        0.01        2.53      2.01 o 
  -1   6  17        5.93        5.34      2.09 o 
   0   6  17      397.79      428.68     10.64 o 
   1   6  17       11.44       11.49      2.52 o 
   2   6  17       49.33       49.51      6.48 o 
   3   6  17       26.33       26.00      3.74 o 
   4   6  17       33.96       38.94      5.04 o 
   5   6  17       22.37       19.78      7.16 o 
   6   6  17      206.54      215.86     34.01 o 
  -3   7  17        1.77        0.27      2.52 o 
  -2   7  17       55.60       45.76      6.79 o 
  -1   7  17      131.46      157.42      9.76 o 
   0   7  17      132.44      113.90      9.18 o 
   1   7  17        5.98        6.15      3.70 o 
   2   7  17       29.10       23.66      5.47 o 
   3   7  17       29.75       26.52      6.06 o 
   4   7  17        0.05        0.45      2.40 o 
   5   7  17       25.86       13.15      4.34 o 
  -2   8  17        4.58        2.36      4.88 o 
  -1   8  17        3.36        3.91      3.49 o 
   0   8  17       13.85        8.76      4.29 o 
   1   8  17        4.16        5.39      3.54 o 
   2   8  17       37.80       24.75      5.72 o 
   3   8  17        5.08        5.72      4.29 o 
   4   8  17       13.23       29.46      7.49 o 
   5   8  17        4.03        4.13      5.47 o 
  -1   9  17       79.10       86.88     10.10 o 
   0   9  17       62.15       60.70      7.83 o 
   1   9  17       30.36       28.62      5.98 o 
   2   9  17        2.32        2.10      3.87 o 
   3   9  17        1.59        1.26      4.38 o 
  -2  -9  18        8.63        9.58      5.40 o 
  -1  -9  18        6.26        3.97      4.61 o 
   0  -9  18       15.27        8.93      5.40 o 
   1  -9  18        0.13        0.59      4.73 o 
  -4  -8  18        2.48        8.14      3.99 o 
  -3  -8  18       47.89       48.23      5.01 o 
  -2  -8  18        3.08        1.81      2.37 o 
  -1  -8  18       74.76       77.93      5.28 o 
   0  -8  18       75.74       85.53      5.41 o 
   1  -8  18        6.77        5.27      2.63 o 
   2  -8  18        9.10        5.61      3.28 o 
   3  -8  18       20.47       22.27      5.05 o 
  -4  -7  18       11.71        2.97      2.90 o 
  -3  -7  18        1.88       -0.08      2.39 o 
  -2  -7  18       14.23       11.91      2.85 o 
  -1  -7  18      107.80      103.59     10.24 o 
   0  -7  18        2.43        1.93      2.11 o 
   1  -7  18       53.56       42.08      4.88 o 
   2  -7  18      153.02      150.06      9.99 o 
   3  -7  18        6.61        6.23      3.59 o 
   4  -7  18        6.85        7.70      4.19 o 
  -5  -6  18        3.82        1.67      3.81 o 
  -4  -6  18       34.52       39.40      5.30 o 
  -3  -6  18      109.90      117.19      6.69 o 
  -2  -6  18      116.05      105.39      5.97 o 
  -1  -6  18       51.46       49.98      4.30 o 
   0  -6  18       26.97       29.97      3.56 o 
   1  -6  18      108.86      101.96      6.92 o 
   2  -6  18      126.94      122.70     10.23 o 
   3  -6  18        2.02       -0.32      2.70 o 
   4  -6  18        0.00        1.19      3.20 o 
   5  -6  18      173.71      205.42     12.31 o 
  -6  -5  18       74.32       67.62      8.94 o 
  -5  -5  18        1.50       -1.36      2.46 o 
  -4  -5  18       27.42       27.78      5.16 o 
  -3  -5  18      338.05      296.59      9.60 o 
  -2  -5  18      663.77      645.94     14.51 o 
  -1  -5  18      214.24      191.34     10.07 o 
   0  -5  18     2468.35     2471.37     38.94 o 
   1  -5  18      110.00       88.32      5.25 o 
   2  -5  18      132.87      112.94      9.26 o 
   3  -5  18      178.15      180.65      9.42 o 
   4  -5  18        2.27        2.73      3.21 o 
   5  -5  18        7.08        4.42      3.96 o 
  -6  -4  18        7.29        9.01      5.01 o 
  -5  -4  18       53.38       56.55      6.84 o 
  -4  -4  18       34.01       28.66      3.75 o 
  -3  -4  18        0.48       -0.44      1.58 o 
  -2  -4  18      301.12      327.02      8.06 o 
  -1  -4  18      516.27      523.70     11.05 o 
   0  -4  18     2078.65     2045.61     22.28 o 
   1  -4  18      102.00      100.71      3.93 o 
   2  -4  18       30.96       26.29      2.36 o 
   3  -4  18        5.99        5.43      1.89 o 
   4  -4  18        0.77        0.73      2.49 o 
   5  -4  18       35.01       44.87      7.02 o 
   6  -4  18       68.44       73.10      8.19 o 
  -6  -3  18        4.47        3.63      3.00 o 
  -5  -3  18       25.38       27.29      5.12 o 
  -4  -3  18       31.59       21.62      2.59 o 
  -3  -3  18       58.56       30.45      3.61 o 
  -2  -3  18      326.62      299.75      6.13 o 
  -1  -3  18     2418.22     2434.20     26.63 o 
   0  -3  18       56.10       55.51      2.72 o 
   1  -3  18      109.74      114.47      3.33 o 
   2  -3  18      111.87      101.99      3.15 o 
   3  -3  18       81.02       69.25      4.45 o 
   4  -3  18       23.93       17.61      2.27 o 
   5  -3  18      127.35      146.90     14.31 o 
   6  -3  18        2.74        6.75      4.20 o 
  -6  -2  18       60.12       82.99      7.45 o 
  -5  -2  18       50.88       43.52      4.95 o 
  -4  -2  18        0.18        1.78      1.59 o 
  -3  -2  18      307.30      264.97      6.37 o 
  -2  -2  18        5.54        3.62      1.13 o 
  -1  -2  18      589.42      567.00      6.69 o 
   0  -2  18      821.75      774.43      7.55 o 
   1  -2  18      219.52      198.46      4.12 o 
   2  -2  18        0.45        0.89      0.85 o 
   3  -2  18      144.69      118.53      3.37 o 
   4  -2  18       12.13       10.08      1.96 o 
   5  -2  18      175.02      134.21      6.44 o 
   6  -2  18       85.52      104.23      8.48 o 
  -6  -1  18        1.18        0.76      3.10 o 
  -5  -1  18        5.08        3.12      2.97 o 
  -4  -1  18      580.34      512.41     17.31 o 
  -3  -1  18      573.68      531.06      9.95 o 
  -2  -1  18      142.73      156.58      3.00 o 
  -1  -1  18        0.02        0.10      0.61 o 
   0  -1  18       48.80       56.16      1.80 o 
   1  -1  18       39.03       36.12      1.58 o 
   2  -1  18       26.77       28.78      1.48 o 
   3  -1  18       59.09       59.91      2.47 o 
   4  -1  18      421.05      389.99      7.84 o 
   5  -1  18       57.66       61.20      4.97 o 
   6  -1  18        2.92        2.74      2.95 o 
   7  -1  18       61.15       75.42     13.05 o 
  -6   0  18       28.75       23.25      5.08 o 
  -5   0  18       22.35       20.47      3.83 o 
  -4   0  18        0.04        1.91      1.81 o 
  -3   0  18      928.67      870.40     11.65 o 
  -2   0  18        3.23        2.42      0.77 o 
  -1   0  18       62.28       60.84      2.35 o 
   0   0  18        0.08        3.73      0.68 o 
   1   0  18      444.35      436.00      5.32 o 
   2   0  18       24.10       19.68      1.39 o 
   3   0  18       33.95       33.31      1.87 o 
   4   0  18       53.07       67.53      4.05 o 
   5   0  18      191.93      182.43      8.93 o 
   6   0  18        0.08        3.19      3.05 o 
   7   0  18        0.85        1.72      3.58 o 
  -6   1  18       38.17       42.52      5.78 o 
  -5   1  18        9.50        6.04      2.42 o 
  -4   1  18      256.98      249.77      7.78 o 
  -3   1  18     1040.22      986.68     13.58 o 
  -2   1  18       32.78       38.48      1.92 o 
  -1   1  18      229.29      239.01      4.05 o 
   0   1  18      238.84      239.65      4.21 o 
   1   1  18      296.86      309.21      3.81 o 
   2   1  18       34.65       36.70      1.80 o 
   3   1  18      101.76       98.11      3.13 o 
   4   1  18     1955.07     1991.78     23.66 o 
   5   1  18       86.30      101.63      5.77 o 
   6   1  18       30.40       29.19      4.16 o 
   7   1  18      146.66      184.32      9.49 o 
  -6   2  18       34.49       34.21      5.87 o 
  -5   2  18       47.44       56.50      5.49 o 
  -4   2  18       46.66       53.54      4.44 o 
  -3   2  18      564.00      572.72     11.59 o 
  -2   2  18       54.68       60.34      3.47 o 
  -1   2  18       40.92       33.77      2.14 o 
   0   2  18      718.93      788.54      8.86 o 
   1   2  18       65.12       61.85      2.57 o 
   2   2  18        9.06        9.71      1.18 o 
   3   2  18      439.60      465.65      8.49 o 
   4   2  18       44.83       36.79      2.66 o 
   5   2  18       86.14       88.32      4.54 o 
   6   2  18        4.11        4.99      2.48 o 
   7   2  18       21.46       14.59      5.73 o 
  -6   3  18       17.69       17.16      6.61 o 
  -5   3  18       38.94       38.16      4.93 o 
  -4   3  18        3.63        7.91      4.21 o 
  -3   3  18       32.77       34.79      5.48 o 
  -2   3  18      288.51      270.51      7.13 o 
  -1   3  18        4.90        2.12      0.97 o 
   0   3  18        5.08        5.84      1.15 o 
   1   3  18       10.82        8.58      1.48 o 
   2   3  18       91.50      108.63      3.93 o 
   3   3  18        0.74        1.25      1.53 o 
   4   3  18        2.59        5.24      2.05 o 
   5   3  18      115.29      110.18      7.33 o 
   6   3  18        2.81        5.31      3.38 o 
   7   3  18       24.38       21.25      7.16 o 
  -5   4  18       62.97       67.53     14.55 o 
  -4   4  18       10.08        7.48      3.21 o 
  -3   4  18       73.82       68.42      6.99 o 
  -2   4  18       68.51       51.30      4.76 o 
  -1   4  18       14.29       19.00      3.72 o 
   0   4  18       28.56       31.31      2.53 o 
   1   4  18        0.77        2.25      1.36 o 
   2   4  18       68.54       69.88      4.88 o 
   3   4  18      267.51      270.29      9.76 o 
   4   4  18       10.99        6.42      3.41 o 
   5   4  18       17.35       20.14      4.73 o 
   6   4  18        6.34        4.24      4.15 o 
   7   4  18       42.00       39.62      7.44 o 
  -5   5  18        1.91        5.54      4.08 o 
  -4   5  18       52.52       48.57     15.54 o 
  -3   5  18       71.93       73.60      6.23 o 
  -2   5  18        2.79        2.67      2.10 o 
  -1   5  18      367.23      372.23     12.24 o 
   0   5  18        1.81        2.58      1.59 o 
   1   5  18      160.09      150.56      8.92 o 
   2   5  18      266.83      265.20      7.99 o 
   3   5  18      122.42      109.75      7.21 o 
   4   5  18       98.62       87.48      7.29 o 
   5   5  18        0.49        0.15      3.18 o 
   6   5  18       35.31       32.40      7.66 o 
  -4   6  18      446.00      442.27     17.13 o 
  -3   6  18      110.90      120.46      7.43 o 
  -2   6  18       99.30       96.78      5.96 o 
  -1   6  18       17.92       14.99      4.76 o 
   0   6  18       85.77       93.49      6.36 o 
   1   6  18      204.26      223.86     10.62 o 
   2   6  18       59.40       53.10      6.78 o 
   3   6  18       23.57       27.79      3.92 o 
   4   6  18       29.05       29.77      6.57 o 
   5   6  18       36.64       32.31      5.56 o 
   6   6  18      145.75      168.34     11.90 o 
  -3   7  18       37.22       32.69      4.52 o 
  -2   7  18        6.03        4.50      3.71 o 
  -1   7  18       94.24       95.74     11.45 o 
   0   7  18       19.36       19.19      5.05 o 
   1   7  18        8.24        9.01      3.96 o 
   2   7  18       48.88       31.99      6.31 o 
   3   7  18        4.92        6.48      4.29 o 
   4   7  18       26.13       21.85      3.77 o 
   5   7  18        1.32        2.54      3.07 o 
  -2   8  18       31.99       36.20      8.42 o 
  -1   8  18        0.08        1.26      4.46 o 
   0   8  18        0.33        2.40      2.59 o 
   1   8  18      209.96      214.17     13.05 o 
   2   8  18       18.38        9.43      4.55 o 
   3   8  18       34.70       33.67      6.99 o 
   4   8  18        1.51        3.96      4.63 o 
  -1   9  18        2.82       -1.43      4.46 o 
   0   9  18        0.18        1.09      3.70 o 
   1   9  18        8.46        5.05      4.29 o 
   2   9  18      149.97      152.80     11.70 o 
   3   9  18      136.41      129.90     11.87 o 
  -1  -9  19        0.77        3.81      4.89 o 
   0  -9  19        6.76        1.75      4.61 o 
  -3  -8  19        0.17        4.47      3.43 o 
  -2  -8  19       63.50       64.25      5.41 o 
  -1  -8  19        8.55        6.59      2.67 o 
   0  -8  19       72.46       76.79      5.43 o 
   1  -8  19        9.90        9.41      3.01 o 
   2  -8  19        0.73        5.10      3.13 o 
  -4  -7  19       25.15       13.68      3.72 o 
  -3  -7  19       73.55       74.90      5.95 o 
  -2  -7  19        7.36        8.19      2.76 o 
  -1  -7  19        2.62        3.07      2.17 o 
   0  -7  19       75.16       59.39      4.84 o 
   1  -7  19       83.27       80.97      5.52 o 
   2  -7  19       28.38       32.08      7.16 o 
   3  -7  19       26.91       30.12      5.49 o 
   4  -7  19        8.54       10.34      4.79 o 
  -5  -6  19      191.63      217.78     11.52 o 
  -4  -6  19       15.66       10.81      3.46 o 
  -3  -6  19       40.15       37.20      6.06 o 
  -2  -6  19       70.20       57.19      4.90 o 
  -1  -6  19       23.37       22.59      3.33 o 
   0  -6  19        4.66        2.98      1.97 o 
   1  -6  19       32.52       37.11      3.96 o 
   2  -6  19       24.95       23.81      4.64 o 
   3  -6  19        6.95        4.55      3.30 o 
   4  -6  19       46.46       35.13      6.48 o 
  -5  -5  19       11.36        6.80      3.09 o 
  -4  -5  19        2.08        2.44      2.99 o 
  -3  -5  19       34.31       22.64      4.76 o 
  -2  -5  19        0.07        2.11      1.97 o 
  -1  -5  19       36.16       34.08      3.65 o 
   0  -5  19        1.02        0.21      1.74 o 
   1  -5  19      140.29      115.36      6.04 o 
   2  -5  19        2.55        2.55      2.54 o 
   3  -5  19       95.37      105.23      7.91 o 
   4  -5  19        3.09        5.95      3.61 o 
   5  -5  19       81.90       88.83      8.95 o 
  -6  -4  19       91.62       84.19      9.78 o 
  -5  -4  19        1.16       -0.46      2.76 o 
  -4  -4  19        0.47        2.12      2.32 o 
  -3  -4  19        2.21       -0.88      1.68 o 
  -2  -4  19       16.20       28.14      2.82 o 
  -1  -4  19      312.43      274.08      7.36 o 
   0  -4  19       69.47       60.89      3.07 o 
   1  -4  19       20.57       12.70      1.74 o 
   2  -4  19       37.16       21.00      2.40 o 
   3  -4  19        0.10        3.14      2.37 o 
   4  -4  19       75.16       78.33      5.99 o 
   5  -4  19        7.91       13.36      3.76 o 
   6  -4  19       46.85       43.63      7.09 o 
  -6  -3  19       13.09       13.79      3.79 o 
  -5  -3  19       81.10       96.72      9.30 o 
  -4  -3  19       24.76       22.90      2.79 o 
  -3  -3  19      236.64      195.45      5.34 o 
  -2  -3  19      350.86      304.28      6.98 o 
  -1  -3  19      725.28      690.84     10.30 o 
   0  -3  19        0.65        0.36      1.01 o 
   1  -3  19     2667.75     2536.15     24.86 o 
   2  -3  19      150.45      143.40      3.77 o 
   3  -3  19       13.79       11.72      1.98 o 
   4  -3  19       21.54       21.99      2.44 o 
   5  -3  19       34.83       32.25      5.41 o 
   6  -3  19       17.51       35.79      9.43 o 
  -6  -2  19       28.70       34.36     18.98 o 
  -5  -2  19        0.01       -1.40      2.50 o 
  -4  -2  19        0.09       -0.01      1.57 o 
  -3  -2  19       33.87       19.10      1.94 o 
  -2  -2  19       28.51       27.10      2.02 o 
  -1  -2  19     1191.84     1163.40     13.42 o 
   0  -2  19       91.73       92.76      2.80 o 
   1  -2  19      129.51      128.45      3.14 o 
   2  -2  19        1.20        0.60      0.87 o 
   3  -2  19       21.07       23.61      1.88 o 
   4  -2  19       96.49       97.81      4.66 o 
   5  -2  19       65.74       60.86      5.49 o 
   6  -2  19       30.89       37.07     10.02 o 
  -6  -1  19        5.31        0.12      3.01 o 
  -5  -1  19       95.45       94.45      7.53 o 
  -4  -1  19       12.97       12.14      5.26 o 
  -3  -1  19       19.57       25.80      2.37 o 
  -2  -1  19      162.02      163.26      3.54 o 
  -1  -1  19        0.26        2.59      0.75 o 
   0  -1  19      158.51      141.58      3.01 o 
   1  -1  19      481.22      442.19      5.41 o 
   2  -1  19      124.77      117.01      2.74 o 
   3  -1  19       12.88       15.09      1.66 o 
   4  -1  19      438.19      407.63      9.34 o 
   5  -1  19       28.31       25.25      4.01 o 
   6  -1  19        8.20       15.88      4.75 o 
  -6   0  19      100.46      126.86      8.88 o 
  -5   0  19        0.45        3.44      2.87 o 
  -4   0  19       62.87       47.66      4.19 o 
  -3   0  19      587.12      602.10     10.48 o 
  -2   0  19      458.87      464.32      5.61 o 
  -1   0  19        2.99        1.68      0.72 o 
   0   0  19       11.03       10.97      1.00 o 
   1   0  19      190.97      199.55      3.14 o 
   2   0  19       33.91       35.53      1.74 o 
   3   0  19      189.11      196.84      4.19 o 
   4   0  19      138.87      133.13      6.16 o 
   5   0  19       65.57       48.98     11.00 o 
   6   0  19       15.43       26.36      7.50 o 
   7   0  19       98.32      150.72      9.19 o 
  -6   1  19       51.07       59.17      5.28 o 
  -5   1  19       48.77       61.01      7.22 o 
  -4   1  19        0.87        1.74      2.03 o 
  -3   1  19      678.28      721.97     11.07 o 
  -2   1  19      294.66      319.35      5.19 o 
  -1   1  19       50.97       53.50      2.31 o 
   0   1  19       31.13       32.91      1.69 o 
   1   1  19      166.97      151.21      2.74 o 
   2   1  19        0.14        1.59      0.98 o 
   3   1  19      314.15      329.32      6.70 o 
   4   1  19        0.33        3.45      1.61 o 
   5   1  19      204.60      197.10      7.64 o 
   6   1  19       14.76       10.98      3.28 o 
   7   1  19        3.66        5.53      3.78 o 
  -6   2  19       10.73        6.24      4.98 o 
  -5   2  19        0.01        0.43      2.77 o 
  -4   2  19       31.80       26.94      3.95 o 
  -3   2  19      170.29      170.78      9.09 o 
  -2   2  19       97.14      110.09      4.57 o 
  -1   2  19        6.58        7.00      1.13 o 
   0   2  19      153.24      149.93      3.30 o 
   1   2  19        2.14        1.55      1.03 o 
   2   2  19       94.50       88.23      3.67 o 
   3   2  19      384.76      412.73      8.57 o 
   4   2  19        0.52        2.57      1.45 o 
   5   2  19       36.30       29.01      3.09 o 
   6   2  19       40.79       46.29      4.13 o 
   7   2  19        4.70        7.55      9.01 o 
  -5   3  19        9.94        7.93      3.27 o 
  -4   3  19        5.95        7.29      4.24 o 
  -3   3  19      384.69      377.32      9.57 o 
  -2   3  19      398.07      412.95      9.31 o 
  -1   3  19       14.58       12.83      1.88 o 
   0   3  19      100.89      106.35      3.61 o 
   1   3  19       32.08       29.12      2.71 o 
   2   3  19        1.77        0.59      1.35 o 
   3   3  19       74.39       64.07      3.49 o 
   4   3  19       56.96       59.62      4.53 o 
   5   3  19       12.06        8.56      3.93 o 
   6   3  19       16.18       16.06      4.13 o 
   7   3  19       13.96        8.37      5.15 o 
  -5   4  19       69.71       74.55      7.81 o 
  -4   4  19       75.80       64.60      6.60 o 
  -3   4  19        7.20        6.31      2.78 o 
  -2   4  19       26.93       21.56      3.62 o 
  -1   4  19      137.16      142.40     10.96 o 
   0   4  19       85.47       94.40      4.83 o 
   1   4  19       38.08       37.78      3.10 o 
   2   4  19      113.33      114.73      5.62 o 
   3   4  19      190.81      175.48      9.07 o 
   4   4  19       22.47       25.77      4.77 o 
   5   4  19       77.90       76.43      8.18 o 
   6   4  19       96.17       75.24      9.13 o 
  -5   5  19       18.18       24.20      6.86 o 
  -4   5  19        6.72        5.41      3.24 o 
  -3   5  19      213.45      203.03      9.38 o 
  -2   5  19      250.20      262.55      9.74 o 
  -1   5  19       30.04       28.14      4.63 o 
   0   5  19       18.06       18.86      5.08 o 
   1   5  19        1.53        1.55      1.60 o 
   2   5  19      636.29      655.31     14.14 o 
   3   5  19       42.35       43.44      5.14 o 
   4   5  19      124.29      122.47      8.47 o 
   5   5  19       71.95       83.31      8.21 o 
   6   5  19       63.59       57.38      8.22 o 
  -4   6  19       11.15        7.62      4.36 o 
  -3   6  19       52.75       51.03      5.78 o 
  -2   6  19      180.86      189.07     11.29 o 
  -1   6  19        2.10        1.02      2.08 o 
   0   6  19        1.94        2.08      1.76 o 
   1   6  19      100.33      115.69      4.88 o 
   2   6  19       41.68       44.99      4.31 o 
   3   6  19        3.61        2.31      2.31 o 
   4   6  19       39.26       34.34      6.73 o 
   5   6  19       17.86       12.96      4.23 o 
   6   6  19       15.57       23.60      5.78 o 
  -3   7  19       99.64      109.75      7.23 o 
  -2   7  19       18.69       21.57      5.42 o 
  -1   7  19       15.66       24.20      8.88 o 
   0   7  19       10.53        5.98      3.87 o 
   1   7  19        0.51        3.28      3.37 o 
   2   7  19        4.67        0.93      3.20 o 
   3   7  19      107.90      111.04     10.94 o 
   4   7  19       10.46        8.86      3.18 o 
   5   7  19        2.03        1.29      4.88 o 
  -2   8  19       35.62       49.75      9.77 o 
  -1   8  19       14.05       19.39      5.94 o 
   0   8  19       11.94       13.20      3.45 o 
   1   8  19        5.09        4.04      4.21 o 
   2   8  19      148.95      153.05     11.95 o 
   3   8  19      195.29      202.63     14.40 o 
   4   8  19       67.83       68.70     10.61 o 
   0   9  19       76.56       79.72      9.43 o 
   1   9  19        9.76       13.05      5.64 o 
   2   9  19        7.54        2.69      4.29 o 
   3   9  19       45.18       47.14      8.50 o 
  -3  -8  20       19.45       19.54      4.62 o 
  -2  -8  20       23.37       22.57      3.85 o 
  -1  -8  20       10.23        9.80      3.00 o 
   0  -8  20        1.55        1.25      2.43 o 
   1  -8  20        5.87        4.87      2.86 o 
   2  -8  20      104.25      123.04      8.44 o 
  -4  -7  20      142.78      140.26      9.83 o 
  -3  -7  20        3.88        3.39      2.82 o 
  -2  -7  20        8.71        9.89      4.23 o 
  -1  -7  20       15.27       15.01      3.29 o 
   0  -7  20       13.34       12.67      3.15 o 
   1  -7  20        0.29        1.27      2.29 o 
   2  -7  20       11.36       15.30      4.10 o 
   3  -7  20        5.14        5.17      3.71 o 
  -5  -6  20      259.73      356.69     29.50 o 
  -4  -6  20       18.05       13.57      3.65 o 
  -3  -6  20       30.48       24.59      3.89 o 
  -2  -6  20        1.86        3.36      2.17 o 
  -1  -6  20       47.53       45.38      4.36 o 
   0  -6  20        1.07        0.49      1.97 o 
   1  -6  20      322.18      328.14     10.12 o 
   2  -6  20        1.82        1.10      2.68 o 
   3  -6  20       10.75        4.74      3.52 o 
   4  -6  20       47.23       54.71      6.86 o 
  -5  -5  20      157.45      168.55     14.08 o 
  -4  -5  20       29.23       18.74      3.68 o 
  -3  -5  20       80.14       73.79      8.31 o 
  -2  -5  20       86.47       75.80      5.42 o 
  -1  -5  20      128.69      105.92     10.18 o 
   0  -5  20        8.01        6.94      2.26 o 
   1  -5  20       88.14       92.56      5.66 o 
   2  -5  20       28.33       27.97      4.60 o 
   3  -5  20      153.98      146.32      9.14 o 
   4  -5  20       18.97       20.37      5.18 o 
   5  -5  20      124.93      138.81     13.54 o 
  -6  -4  20        0.59       -1.33      4.68 o 
  -5  -4  20        0.20        2.36      3.35 o 
  -4  -4  20      119.88      134.28      7.16 o 
  -3  -4  20       79.98       83.58      5.03 o 
  -2  -4  20      251.41      206.24      6.31 o 
  -1  -4  20       66.04       46.13      5.10 o 
   0  -4  20      447.24      477.31      8.64 o 
   1  -4  20        0.38        0.64      1.48 o 
   2  -4  20       69.89       50.52      3.56 o 
   3  -4  20       31.66       23.12      3.54 o 
   4  -4  20      129.40      123.99      7.33 o 
   5  -4  20        0.51       -0.18      3.10 o 
  -6  -3  20        1.00        8.37      3.36 o 
  -5  -3  20       21.33       29.31      4.23 o 
  -4  -3  20       73.25       58.92      7.68 o 
  -3  -3  20        0.54        0.33      1.40 o 
  -2  -3  20      210.68      214.82      5.67 o 
  -1  -3  20      104.94       99.11      3.51 o 
   0  -3  20     1069.62     1046.43     12.64 o 
   1  -3  20      342.35      357.17      6.21 o 
   2  -3  20      429.98      445.76      7.28 o 
   3  -3  20       48.69       40.12      2.95 o 
   4  -3  20      131.44      130.58      5.29 o 
   5  -3  20       17.94       12.43      4.97 o 
   6  -3  20       26.06       27.87     11.31 o 
  -6  -2  20       16.29       13.18      4.43 o 
  -5  -2  20      121.01      123.20      8.37 o 
  -4  -2  20        0.87       -0.71      1.84 o 
  -3  -2  20       51.41       51.04      2.86 o 
  -2  -2  20       90.73      104.55      3.74 o 
  -1  -2  20      202.82      203.88      4.55 o 
   0  -2  20      494.52      454.42      6.64 o 
   1  -2  20     2481.31     2386.96     22.29 o 
   2  -2  20      119.02      126.23      3.29 o 
   3  -2  20       17.19        6.32      1.41 o 
   4  -2  20        0.19        0.97      1.78 o 
   5  -2  20       20.12       19.93      3.43 o 
   6  -2  20        1.59        1.78      2.89 o 
  -6  -1  20       44.68       38.87      5.90 o 
  -5  -1  20        2.44        5.58      6.10 o 
  -4  -1  20        0.16        0.39      2.55 o 
  -3  -1  20        2.48        1.94      1.57 o 
  -2  -1  20        4.18        4.77      0.97 o 
  -1  -1  20       87.25       81.79      2.28 o 
   0  -1  20       85.18       90.63      2.36 o 
   1  -1  20      491.60      475.98      5.77 o 
   2  -1  20      242.40      228.10      3.75 o 
   3  -1  20       41.72       37.32      2.32 o 
   4  -1  20        4.07        0.10      1.60 o 
   5  -1  20        0.05        2.40      2.61 o 
   6  -1  20       20.91       24.95      4.52 o 
  -6   0  20        3.31        6.94      3.87 o 
  -5   0  20        0.09        0.06      2.47 o 
  -4   0  20        3.56        4.46      2.50 o 
  -3   0  20       83.91       77.60      3.87 o 
  -2   0  20     1290.52     1247.34     14.09 o 
  -1   0  20       21.33       16.41      1.29 o 
   0   0  20      122.70      120.29      2.50 o 
   1   0  20      140.85      113.31      2.46 o 
   2   0  20        1.29        0.88      0.89 o 
   3   0  20       10.68        8.53      1.54 o 
   4   0  20      108.15      100.19      5.56 o 
   5   0  20        3.39        6.99      3.03 o 
   6   0  20       18.77       25.91      4.52 o 
   7   0  20       61.20       79.04      8.03 o 
  -6   1  20        0.56        5.93      5.56 o 
  -5   1  20      237.13      243.81      9.16 o 
  -4   1  20      357.26      349.55      9.05 o 
  -3   1  20       97.00       98.74      4.72 o 
  -2   1  20       44.12       45.18      2.31 o 
  -1   1  20      190.91      183.70      3.95 o 
   0   1  20       54.32       50.94      1.92 o 
   1   1  20       74.00       71.91      2.57 o 
   2   1  20       37.72       41.64      2.40 o 
   3   1  20       16.96       16.55      2.09 o 
   4   1  20     1039.78     1094.35     17.88 o 
   5   1  20        1.89        1.77      2.34 o 
   6   1  20       63.23       61.15      5.28 o 
   7   1  20      122.31      152.05      9.55 o 
  -6   2  20      158.19      166.25     12.76 o 
  -5   2  20       70.60       85.75      7.49 o 
  -4   2  20       45.20       35.73      4.37 o 
  -3   2  20       59.20       62.08      4.72 o 
  -2   2  20      112.95      108.80      4.34 o 
  -1   2  20        0.15        0.27      0.89 o 
   0   2  20       65.25       80.90      3.26 o 
   1   2  20      285.23      282.27      5.55 o 
   2   2  20        7.31        3.17      1.05 o 
   3   2  20      107.48      110.82      4.59 o 
   4   2  20       63.64       68.16      4.22 o 
   5   2  20      101.07      116.71      8.16 o 
   6   2  20      141.33      161.94      9.91 o 
   7   2  20        1.00        1.91      4.52 o 
  -5   3  20      138.73      132.15      7.99 o 
  -4   3  20       21.23       17.76      4.25 o 
  -3   3  20       12.87       10.64      2.70 o 
  -2   3  20        1.73        0.44      1.73 o 
  -1   3  20      248.81      253.92      6.02 o 
   0   3  20       19.90       16.69      1.97 o 
   1   3  20      963.24     1005.13     18.87 o 
   2   3  20      315.97      316.66      7.97 o 
   3   3  20      625.36      681.18     11.73 o 
   4   3  20      149.68      146.72      6.77 o 
   5   3  20       28.10       24.36      4.61 o 
   6   3  20       19.04       15.29      4.42 o 
  -5   4  20      133.30      166.98     10.80 o 
  -4   4  20        1.01        3.28      3.28 o 
  -3   4  20       14.07        9.72      3.26 o 
  -2   4  20       77.31       73.36      5.84 o 
  -1   4  20        0.00        1.15      1.73 o 
   0   4  20      453.64      469.35     10.88 o 
   1   4  20      203.17      213.64      8.04 o 
   2   4  20      465.31      475.40     14.23 o 
   3   4  20      299.07      307.27     12.33 o 
   4   4  20        5.77        4.27      3.09 o 
   5   4  20       56.48       48.70      7.07 o 
   6   4  20        0.32        0.61      4.36 o 
  -4   5  20        1.45        0.93      3.12 o 
  -3   5  20      112.86      110.72      7.59 o 
  -2   5  20      230.23      229.72     10.25 o 
  -1   5  20      227.19      240.00     10.10 o 
   0   5  20       44.98       41.90      4.59 o 
   1   5  20       78.28       88.07      5.37 o 
   2   5  20        2.63        1.71      2.04 o 
   3   5  20       19.30       18.87      6.19 o 
   4   5  20        9.00       -0.56      4.04 o 
   5   5  20       11.36       18.51      8.42 o 
   6   5  20        4.75        0.67      4.13 o 
  -4   6  20       19.13        8.58      4.42 o 
  -3   6  20       39.46       37.96      4.97 o 
  -2   6  20      181.40      181.37     15.21 o 
  -1   6  20        2.93        4.02      2.35 o 
   0   6  20      234.39      240.36     11.41 o 
   1   6  20       83.05       94.45      9.92 o 
   2   6  20        1.18        3.17      2.44 o 
   3   6  20       84.35       86.12      7.70 o 
   4   6  20      163.33      170.07      9.54 o 
   5   6  20       46.34       41.53      6.21 o 
   6   6  20       23.62       16.33      7.91 o 
  -3   7  20       85.64       83.94      6.58 o 
  -2   7  20        0.04        2.91      3.77 o 
  -1   7  20       88.06       84.46     10.31 o 
   0   7  20      100.49       81.32      9.09 o 
   1   7  20       19.02       15.41      5.22 o 
   2   7  20       20.05       19.36      5.81 o 
   3   7  20      104.32      103.38     11.20 o 
   4   7  20       66.25       69.96      7.96 o 
   5   7  20        7.49        8.68      6.78 o 
  -2   8  20      234.98      226.54     17.17 o 
  -1   8  20       61.11       53.79      8.92 o 
   0   8  20       11.72        8.68      3.40 o 
   1   8  20      360.87      333.12     17.76 o 
   2   8  20        5.87        6.48      4.55 o 
   3   8  20       96.49      110.87     11.70 o 
   4   8  20        0.34        1.18      4.46 o 
   0   9  20      110.06      126.11     11.53 o 
   1   9  20       18.82       17.51      5.64 o 
   2   9  20        0.01        2.02      4.29 o 
  -3  -8  21       52.03       55.13      6.73 o 
  -2  -8  21       48.29       54.13      7.10 o 
  -1  -8  21       34.59       30.63      4.26 o 
   0  -8  21        0.03        1.00      2.66 o 
   1  -8  21        5.06        1.62      3.25 o 
   2  -8  21       88.84      109.52      8.33 o 
  -4  -7  21      237.61      290.28     13.48 o 
  -3  -7  21        6.98        5.66      2.99 o 
  -2  -7  21        1.43        1.95      2.38 o 
  -1  -7  21       60.22       72.61      5.64 o 
   0  -7  21       11.14        8.06      2.80 o 
   1  -7  21       12.88       10.59      3.06 o 
   2  -7  21       93.44      115.96      8.51 o 
   3  -7  21        3.87        4.06      3.84 o 
  -5  -6  21       71.03       89.10      9.06 o 
  -4  -6  21       56.91       60.65      6.05 o 
  -3  -6  21        0.71        0.22      2.34 o 
  -2  -6  21        0.95        3.17      2.40 o 
  -1  -6  21      124.43      119.68      7.28 o 
   0  -6  21       15.14       11.98      2.86 o 
   1  -6  21       37.54       31.85      4.05 o 
   2  -6  21        0.46        2.38      3.09 o 
   3  -6  21       34.01       32.56      5.40 o 
   4  -6  21       70.65       49.65      6.98 o 
  -5  -5  21        2.17        0.85      3.52 o 
  -4  -5  21       74.11       96.53      6.04 o 
  -3  -5  21       90.50       81.45      6.00 o 
  -2  -5  21       31.90       36.49      5.42 o 
  -1  -5  21      162.95      153.08     14.10 o 
   0  -5  21       43.46       42.95      4.29 o 
   1  -5  21        7.01        6.45      2.90 o 
   2  -5  21       41.06       37.99      5.30 o 
   3  -5  21       26.31       24.96      4.81 o 
   4  -5  21        0.33        6.04      3.64 o 
   5  -5  21        0.50        3.78      4.09 o 
  -5  -4  21        9.04       13.67      9.43 o 
  -4  -4  21       44.14       23.80      5.88 o 
  -3  -4  21       55.44       49.68      5.03 o 
  -2  -4  21       28.08       19.46      3.12 o 
  -1  -4  21       80.18       64.27      4.22 o 
   0  -4  21        5.80        7.06      1.69 o 
   1  -4  21      113.33      107.23      6.92 o 
   2  -4  21       16.69        6.32      2.33 o 
   3  -4  21       47.60       54.51      5.08 o 
   4  -4  21        5.93        7.34      3.00 o 
   5  -4  21        2.98       10.26      4.28 o 
  -6  -3  21        2.59        4.06      3.22 o 
  -5  -3  21       10.54       10.02      4.15 o 
  -4  -3  21       98.43      104.10      6.14 o 
  -3  -3  21        0.00        1.39      1.57 o 
  -2  -3  21      961.34      854.52     13.42 o 
  -1  -3  21        3.70        8.03      1.51 o 
   0  -3  21       13.74       13.44      1.67 o 
   1  -3  21      384.36      370.65      6.75 o 
   2  -3  21      911.40      868.10     12.85 o 
   3  -3  21        0.66        0.57      1.57 o 
   4  -3  21       53.04       43.41      5.25 o 
   5  -3  21        3.47        6.78      3.85 o 
   6  -3  21       17.19       15.31      5.02 o 
  -6  -2  21        4.77        9.26      4.23 o 
  -5  -2  21        4.59        6.90      3.46 o 
  -4  -2  21       11.53       13.82      3.36 o 
  -3  -2  21        4.26        3.41      1.54 o 
  -2  -2  21      183.60      190.43      4.66 o 
  -1  -2  21     2051.92     2013.23     20.80 o 
   0  -2  21        0.61        1.78      1.00 o 
   1  -2  21      183.31      182.27      4.61 o 
   2  -2  21      704.16      685.86      9.14 o 
   3  -2  21      386.36      328.20      6.49 o 
   4  -2  21       12.36        8.97      2.48 o 
   5  -2  21        3.45        7.06      2.76 o 
   6  -2  21        0.51        5.54      3.42 o 
  -6  -1  21        9.99       11.63      4.43 o 
  -5  -1  21        9.87        7.40      3.54 o 
  -4  -1  21        1.93        3.06      2.86 o 
  -3  -1  21       68.07       63.07      3.73 o 
  -2  -1  21       12.65        7.39      1.64 o 
  -1  -1  21       20.02       18.87      1.34 o 
   0  -1  21       37.18       36.17      1.70 o 
   1  -1  21      850.79      839.06      8.56 o 
   2  -1  21      462.38      395.81      6.47 o 
   3  -1  21       60.81       46.83      3.00 o 
   4  -1  21        0.30        0.83      2.35 o 
   5  -1  21       63.95       58.54      5.65 o 
   6  -1  21       11.62       15.83      4.20 o 
  -6   0  21       36.46       46.59      6.41 o 
  -5   0  21       19.22       20.09      4.57 o 
  -4   0  21     1028.16     1028.74     22.09 o 
  -3   0  21       74.33       70.79      3.87 o 
  -2   0  21     1423.37     1386.11     15.46 o 
  -1   0  21      271.45      271.36      4.55 o 
   0   0  21       32.04       36.02      1.65 o 
   1   0  21        6.77        3.40      0.85 o 
   2   0  21      213.83      157.33      3.74 o 
   3   0  21       39.68       37.01      2.80 o 
   4   0  21        7.46        3.16      2.10 o 
   5   0  21      213.95      210.27      9.14 o 
   6   0  21       14.03       10.88      3.81 o 
  -6   1  21        1.82        1.38      4.63 o 
  -5   1  21       74.88       72.90      5.53 o 
  -4   1  21      101.90       91.96      5.18 o 
  -3   1  21        9.60        6.74      1.83 o 
  -2   1  21       48.51       51.59      2.50 o 
  -1   1  21      340.97      337.70      5.49 o 
   0   1  21       19.40       24.66      1.68 o 
   1   1  21       41.43       32.09      2.03 o 
   2   1  21      201.30      181.72      4.39 o 
   3   1  21      194.53      196.12      5.20 o 
   4   1  21      214.05      220.13     11.43 o 
   5   1  21       24.95       20.56      3.46 o 
   6   1  21       33.06       36.95      4.60 o 
  -5   2  21        6.80        7.16      3.72 o 
  -4   2  21        8.18        3.78      2.75 o 
  -3   2  21       47.64       57.14      4.52 o 
  -2   2  21       90.73       94.70      4.21 o 
  -1   2  21       85.33       88.96      3.62 o 
   0   2  21       15.91       14.63      1.90 o 
   1   2  21      529.42      525.92      8.27 o 
   2   2  21       46.93       46.58      2.99 o 
   3   2  21       74.94       60.73      5.04 o 
   4   2  21      787.84      829.49     17.40 o 
   5   2  21      310.45      276.69     20.78 o 
   6   2  21       12.84       12.48      4.17 o 
  -5   3  21        4.18        6.24      3.38 o 
  -4   3  21        3.43        6.02      3.34 o 
  -3   3  21       83.97       91.10      7.07 o 
  -2   3  21        2.67        2.19      1.88 o 
  -1   3  21        2.02        1.43      1.50 o 
   0   3  21       30.36       32.40      2.79 o 
   1   3  21      280.31      297.95      7.02 o 
   2   3  21        3.30        3.25      1.55 o 
   3   3  21        2.10       -1.55      1.49 o 
   4   3  21       24.18       16.79      3.12 o 
   5   3  21       78.42       81.75      6.78 o 
   6   3  21       19.77       14.96      7.96 o 
  -5   4  21      120.71      123.94     11.66 o 
  -4   4  21        1.47        1.30      3.03 o 
  -3   4  21       31.80       26.56      4.73 o 
  -2   4  21       13.94        9.80      2.91 o 
  -1   4  21       12.06       12.07      3.37 o 
   0   4  21      108.66      117.35      5.40 o 
   1   4  21       72.25       74.21      4.65 o 
   2   4  21      475.05      463.59     20.29 o 
   3   4  21      371.98      374.39     15.15 o 
   4   4  21       40.88       32.54      4.30 o 
   5   4  21       27.93       31.71      6.12 o 
   6   4  21       56.86       65.17      9.00 o 
  -4   5  21        2.88        1.06      3.18 o 
  -3   5  21        0.65        0.52      2.85 o 
  -2   5  21        2.83        5.67      2.86 o 
  -1   5  21       20.95       21.36      4.15 o 
   0   5  21       46.76       38.95      4.76 o 
   1   5  21       37.02       39.12      4.08 o 
   2   5  21        3.11        2.66      2.41 o 
   3   5  21       11.64        9.19      3.34 o 
   4   5  21      104.51       89.85      7.89 o 
   5   5  21       49.51       54.30     11.03 o 
   6   5  21       33.87       34.06      6.95 o 
  -4   6  21      146.50      136.98     10.58 o 
  -3   6  21       12.13       14.77      3.82 o 
  -2   6  21        0.99        2.93      2.57 o 
  -1   6  21       87.92       97.73      6.56 o 
   0   6  21       11.28       12.99      3.49 o 
   1   6  21       23.73       21.59      3.43 o 
   2   6  21      117.52      105.97      8.80 o 
   3   6  21      106.33       93.10      6.95 o 
   4   6  21       72.45       67.17      6.72 o 
   5   6  21       41.75       32.70      5.90 o 
  -3   7  21        1.04        5.54      3.49 o 
  -2   7  21       20.94       16.77      5.40 o 
  -1   7  21      223.09      204.59     12.24 o 
   0   7  21        6.46        5.14      4.21 o 
   1   7  21        2.89        3.11      4.04 o 
   2   7  21       81.77       72.57      9.34 o 
   3   7  21        0.02        2.45      2.53 o 
   4   7  21        2.30        1.26      2.86 o 
   5   7  21        3.39        2.01      3.33 o 
  -1   8  21      107.96      101.78     11.45 o 
   0   8  21       60.35       49.73      5.85 o 
   1   8  21        8.67        4.21      4.29 o 
   2   8  21       44.16       48.91      8.33 o 
   3   8  21       10.18        7.91      5.39 o 
   4   8  21       91.48       81.66     11.53 o 
   1   9  21       23.31       27.11      6.73 o 
  -2  -8  22       27.43       18.12      4.74 o 
  -1  -8  22       60.39       64.52      9.49 o 
   0  -8  22      141.09      173.69      9.77 o 
   1  -8  22       12.36       12.81      4.00 o 
  -4  -7  22       41.62       50.55      7.01 o 
  -3  -7  22        0.65        2.35      2.91 o 
  -2  -7  22        3.38        1.16      2.61 o 
  -1  -7  22        8.13        2.80      2.40 o 
   0  -7  22       56.38       52.78      5.19 o 
   1  -7  22        1.82        2.24      2.62 o 
   2  -7  22       45.99       47.87      8.02 o 
   3  -7  22        0.06        1.62      3.60 o 
  -4  -6  22        1.99        5.31      3.28 o 
  -3  -6  22      121.30      142.75      7.95 o 
  -2  -6  22        7.94        7.25      2.81 o 
  -1  -6  22       34.77       41.80      4.61 o 
   0  -6  22      215.40      227.26      9.67 o 
   1  -6  22       11.97        7.71      3.40 o 
   2  -6  22       38.04       41.16      5.69 o 
   3  -6  22       12.91       13.61      4.55 o 
   4  -6  22       88.57       99.36     11.61 o 
  -5  -5  22       41.96       44.65      9.95 o 
  -4  -5  22        2.28        0.80      2.50 o 
  -3  -5  22        0.07        0.79      2.46 o 
  -2  -5  22        9.64       11.26      3.00 o 
  -1  -5  22       52.47       53.46      4.87 o 
   0  -5  22        1.56        1.06      2.01 o 
   1  -5  22       76.63       52.24      5.82 o 
   2  -5  22       42.96       35.86      5.20 o 
   3  -5  22       15.99       10.77      3.81 o 
   4  -5  22       15.48       18.40      5.21 o 
   5  -5  22      133.24      181.32     24.96 o 
  -5  -4  22       19.78       19.48      5.75 o 
  -4  -4  22        9.84       13.74      3.39 o 
  -3  -4  22        3.35        3.15      2.22 o 
  -2  -4  22       24.08       19.33      2.80 o 
  -1  -4  22       13.70        9.42      2.10 o 
   0  -4  22      174.77      207.26     12.64 o 
   1  -4  22      123.61      101.33      5.06 o 
   2  -4  22      114.62      101.77      7.86 o 
   3  -4  22       13.07       13.70      3.19 o 
   4  -4  22        1.76        3.59      2.93 o 
   5  -4  22      100.69      112.98      9.24 o 
  -5  -3  22        1.08        1.42      2.84 o 
  -4  -3  22       40.02       34.50      3.78 o 
  -3  -3  22        7.09        2.19      1.66 o 
  -2  -3  22      754.05      707.70     14.88 o 
  -1  -3  22       31.28       44.46      2.82 o 
   0  -3  22     2207.31     2170.79     24.98 o 
   1  -3  22      151.82      122.68      5.93 o 
   2  -3  22     1103.88     1036.25     16.98 o 
   3  -3  22       22.07       21.49      2.50 o 
   4  -3  22        0.19        3.13      1.97 o 
   5  -3  22        0.71       -0.47      3.20 o 
   6  -3  22       17.37        8.41      4.91 o 
  -6  -2  22        0.54       -1.58      3.32 o 
  -5  -2  22       70.48       73.55      7.00 o 
  -4  -2  22       33.54       32.53      4.46 o 
  -3  -2  22       50.29       50.25      4.21 o 
  -2  -2  22       67.76       73.65      3.20 o 
  -1  -2  22       68.23       82.75      3.48 o 
   0  -2  22      935.25      944.76     12.44 o 
   1  -2  22      256.62      249.72      5.17 o 
   2  -2  22      112.71      125.88      3.99 o 
   3  -2  22       27.87       23.66      2.17 o 
   4  -2  22        6.87        9.43      2.74 o 
   5  -2  22       17.11       17.42      3.62 o 
   6  -2  22        8.26        9.09      3.69 o 
  -6  -1  22       11.27       16.31      4.71 o 
  -5  -1  22       18.02       15.73      4.59 o 
  -4  -1  22       16.05       13.64      4.84 o 
  -3  -1  22       18.73       11.16      2.93 o 
  -2  -1  22      235.23      199.43      6.49 o 
  -1  -1  22     3897.89     3951.07     31.62 o 
   0  -1  22        1.64        2.67      0.93 o 
   1  -1  22        2.39        6.90      1.05 o 
   2  -1  22      273.53      243.66      5.03 o 
   3  -1  22      118.45      105.24      4.41 o 
   4  -1  22       15.15        5.67      2.47 o 
   5  -1  22      281.80      281.27     14.56 o 
   6  -1  22        0.17        1.93      3.32 o 
  -6   0  22       48.04       56.88      6.65 o 
  -5   0  22       21.09       21.01      9.18 o 
  -4   0  22        0.60       -0.10      2.25 o 
  -3   0  22       91.31       75.97      6.42 o 
  -2   0  22        0.34        3.07      1.27 o 
  -1   0  22      154.91      147.44      3.95 o 
   0   0  22      160.73      159.18      3.27 o 
   1   0  22      228.57      224.21      3.87 o 
   2   0  22      175.39      204.26      4.51 o 
   3   0  22       71.13       56.10      3.41 o 
   4   0  22      126.50      115.28      6.09 o 
   5   0  22       70.05       59.29      5.65 o 
   6   0  22        5.04        9.84      3.64 o 
  -5   1  22       13.92       16.31      3.49 o 
  -4   1  22       89.70       72.82      7.16 o 
  -3   1  22      612.72      591.07     10.91 o 
  -2   1  22      208.45      227.45      6.71 o 
  -1   1  22        7.28        6.17      1.24 o 
   0   1  22      143.15      136.19      3.58 o 
   1   1  22        8.08        7.79      1.37 o 
   2   1  22      239.47      252.07      5.53 o 
   3   1  22        1.69        2.44      1.74 o 
   4   1  22      151.72      136.88      5.76 o 
   5   1  22       54.81       51.37      4.72 o 
   6   1  22        0.08        0.33      2.86 o 
  -5   2  22        7.64        6.95      4.61 o 
  -4   2  22       46.33       47.68      4.99 o 
  -3   2  22      198.40      207.99      8.21 o 
  -2   2  22       51.08       47.94      3.72 o 
  -1   2  22       23.82       23.53      2.26 o 
   0   2  22        1.81        1.31      1.16 o 
   1   2  22      181.53      190.54      4.73 o 
   2   2  22        0.98        0.90      0.99 o 
   3   2  22       85.05       83.37      3.99 o 
   4   2  22       45.47       52.33      4.83 o 
   5   2  22      118.00      136.34     10.15 o 
   6   2  22       21.11       21.84      5.15 o 
  -5   3  22        2.34       -0.06      3.12 o 
  -4   3  22        5.32        5.15      3.47 o 
  -3   3  22      710.05      668.16     18.53 o 
  -2   3  22        6.72        4.26      2.16 o 
  -1   3  22       41.98       49.96      4.39 o 
   0   3  22       57.71       56.16      3.33 o 
   1   3  22       58.34       57.91      3.44 o 
   2   3  22      186.33      182.02      5.59 o 
   3   3  22        1.34        3.15      1.74 o 
   4   3  22      846.39      876.45     36.16 o 
   5   3  22      631.26      676.12     24.43 o 
   6   3  22        4.67        0.54      4.42 o 
  -5   4  22       44.58       37.92      7.72 o 
  -4   4  22       17.01       13.63      4.20 o 
  -3   4  22      330.67      333.81     12.67 o 
  -2   4  22       73.79       77.76      6.31 o 
  -1   4  22      113.91      128.87      8.39 o 
   0   4  22      123.92      122.88      5.67 o 
   1   4  22        0.82        2.15      2.09 o 
   2   4  22       12.97       10.97      3.05 o 
   3   4  22      199.05      226.45     11.02 o 
   4   4  22        1.00        0.13      2.85 o 
   5   4  22       25.88       16.12      4.96 o 
   6   4  22       35.52       36.87      7.19 o 
  -4   5  22        1.68        0.53      3.76 o 
  -3   5  22        1.71        2.42      2.75 o 
  -2   5  22      195.75      188.49      8.87 o 
  -1   5  22        0.00       -0.29      2.34 o 
   0   5  22        8.73       16.00      4.13 o 
   1   5  22        5.34        3.76      2.19 o 
   2   5  22      223.45      244.12     19.03 o 
   3   5  22       37.44       45.20      9.22 o 
   4   5  22       34.45       31.86      5.43 o 
   5   5  22      238.91      240.72     12.96 o 
   6   5  22       27.96       21.61      6.31 o 
  -3   6  22       18.60       16.54      4.49 o 
  -2   6  22       14.63       11.55      3.27 o 
  -1   6  22        3.65       -0.70      2.61 o 
   0   6  22       24.06       26.53      6.02 o 
   1   6  22      108.04      106.69      6.46 o 
   2   6  22      123.13      143.29      7.77 o 
   3   6  22      102.02       95.62      9.93 o 
   4   6  22        1.40       -0.39      2.82 o 
   5   6  22       21.76       22.61      5.09 o 
  -2   7  22        0.30        0.83      2.52 o 
  -1   7  22       61.85       55.66      9.93 o 
   0   7  22        0.06        1.68      3.87 o 
   1   7  22      166.73      165.17     12.88 o 
   2   7  22      125.37      130.49     12.21 o 
   3   7  22       25.18       22.20      3.87 o 
   4   7  22        0.12        3.81      3.08 o 
  -1   8  22        5.76        2.36      5.05 o 
   0   8  22       18.72       15.96      4.18 o 
   1   8  22      109.89       93.70     10.78 o 
   2   8  22        0.56       -4.97      3.70 o 
   3   8  22        4.81       -0.67      4.63 o 
  -2  -8  23        0.34        4.44      3.69 o 
  -1  -8  23        0.98        1.44      3.30 o 
   0  -8  23       97.08       94.05      8.10 o 
   1  -8  23        0.42       -1.93      3.28 o 
  -3  -7  23       34.08       39.86      6.30 o 
  -2  -7  23       19.98       16.95      3.75 o 
  -1  -7  23        2.63        3.42      3.73 o 
   0  -7  23       11.14       11.84      3.28 o 
   1  -7  23       21.81       24.50      4.93 o 
   2  -7  23       35.57       32.64      5.47 o 
   3  -7  23      276.07      287.12     15.21 o 
  -4  -6  23       44.43       48.20      9.02 o 
  -3  -6  23       17.48       18.39      3.94 o 
  -2  -6  23        0.49        0.39      2.37 o 
  -1  -6  23        0.03       -0.84      2.29 o 
   0  -6  23       49.46       52.02      5.11 o 
   1  -6  23       25.66       18.28      4.31 o 
   2  -6  23        0.01        2.13      3.20 o 
   3  -6  23      144.12      175.12     10.90 o 
   4  -6  23       24.91       35.48      6.44 o 
  -5  -5  23       62.17       91.78     10.06 o 
  -4  -5  23        0.70        0.21      2.62 o 
  -3  -5  23      109.71      110.80      9.38 o 
  -2  -5  23        7.83        2.73      2.49 o 
  -1  -5  23        0.20        0.09      2.09 o 
   0  -5  23       32.79       23.70      3.89 o 
   1  -5  23      237.38      217.42     10.30 o 
   2  -5  23        6.70        5.71      3.16 o 
   3  -5  23      124.67      151.12     14.92 o 
   4  -5  23       55.08       70.09      9.33 o 
  -5  -4  23      174.71      231.76     20.29 o 
  -4  -4  23       20.72       12.77      3.98 o 
  -3  -4  23       40.79       23.30      3.39 o 
  -2  -4  23       60.91       54.32      4.30 o 
  -1  -4  23        2.25        0.95      1.66 o 
   0  -4  23        1.95        1.46      1.69 o 
   1  -4  23       15.86       14.05      3.17 o 
   2  -4  23       51.44       49.56      5.67 o 
   3  -4  23       60.49       43.14      6.34 o 
   4  -4  23      162.86      151.79      8.98 o 
   5  -4  23      115.75      142.97     11.99 o 
  -5  -3  23        0.25        6.34      3.20 o 
  -4  -3  23        6.70        8.79      2.96 o 
  -3  -3  23       11.87       14.45      2.37 o 
  -2  -3  23       14.61        7.35      1.73 o 
  -1  -3  23       30.21       27.75      2.46 o 
   0  -3  23        0.33        5.28      1.48 o 
   1  -3  23      107.78       75.74      5.15 o 
   2  -3  23        4.13        1.27      1.57 o 
   3  -3  23       13.22       10.48      2.11 o 
   4  -3  23        4.67        5.02      2.29 o 
   5  -3  23       42.60       49.53     10.36 o 
  -5  -2  23       42.77       47.84      8.54 o 
  -4  -2  23        0.86        1.75      2.61 o 
  -3  -2  23       17.82       11.63      2.55 o 
  -2  -2  23        5.99       11.85      1.74 o 
  -1  -2  23      227.45      224.70      4.73 o 
   0  -2  23       25.84       25.63      2.11 o 
   1  -2  23       14.80       18.86      1.91 o 
   2  -2  23       33.59       18.07      2.07 o 
   3  -2  23       49.01       43.64      3.08 o 
   4  -2  23       48.71       38.31      4.13 o 
   5  -2  23        0.25        2.91      2.61 o 
   6  -2  23       56.18       47.34      5.91 o 
  -5  -1  23       31.29       43.72     11.70 o 
  -4  -1  23       48.83       53.21      6.01 o 
  -3  -1  23      106.71      103.49      6.43 o 
  -2  -1  23       47.45       39.86      4.19 o 
  -1  -1  23     1087.92     1112.70     12.95 o 
   0  -1  23      595.61      578.37      7.67 o 
   1  -1  23     1137.26     1105.97     12.01 o 
   2  -1  23       31.87       25.70      2.23 o 
   3  -1  23        5.76        4.89      1.72 o 
   4  -1  23       13.79       15.49      7.24 o 
   5  -1  23       81.88       92.64     11.26 o 
   6  -1  23        1.72        1.57      3.30 o 
  -5   0  23       11.94       10.69      3.90 o 
  -4   0  23        4.90        6.92      2.96 o 
  -3   0  23       24.13       19.03      3.96 o 
  -2   0  23      160.40      160.48      4.33 o 
  -1   0  23      436.21      489.55      7.75 o 
   0   0  23      873.37      894.52     10.25 o 
   1   0  23        1.49        3.36      1.21 o 
   2   0  23       35.42       31.77      2.56 o 
   3   0  23        0.19       -1.61      1.94 o 
   4   0  23       47.30       52.69      4.64 o 
   5   0  23        1.68        0.69      2.71 o 
   6   0  23      136.57      150.73     15.07 o 
  -5   1  23       38.50       36.33      4.99 o 
  -4   1  23        1.25       -0.16      2.29 o 
  -3   1  23        3.20        4.79      1.78 o 
  -2   1  23      210.55      219.10      5.46 o 
  -1   1  23        3.76        6.54      1.43 o 
   0   1  23      414.84      403.04      7.09 o 
   1   1  23       33.15       28.56      2.05 o 
   2   1  23       94.37       87.88      3.67 o 
   3   1  23        5.22        1.35      1.79 o 
   4   1  23      331.99      337.73      9.68 o 
   5   1  23       19.67        9.69      2.98 o 
   6   1  23        7.69       11.15      3.51 o 
  -5   2  23        2.70        5.15      5.51 o 
  -4   2  23       69.49       64.62      5.69 o 
  -3   2  23       41.27       38.06      4.49 o 
  -2   2  23      445.55      465.27     10.55 o 
  -1   2  23        0.49        0.03      1.27 o 
   0   2  23       43.80       38.50      2.81 o 
   1   2  23      192.58      211.99      5.12 o 
   2   2  23      149.60      157.52      4.53 o 
   3   2  23        1.74        4.90      1.49 o 
   4   2  23       73.74       70.60      3.90 o 
   5   2  23       25.20       22.45      5.65 o 
   6   2  23       11.10       15.58      4.63 o 
  -5   3  23       16.96       15.03      4.88 o 
  -4   3  23       44.73       49.96      6.36 o 
  -3   3  23      312.85      297.60     15.52 o 
  -2   3  23       60.85       63.66      4.86 o 
  -1   3  23       14.02       16.36      3.11 o 
   0   3  23        0.46        1.90      1.52 o 
   1   3  23      220.23      219.17      7.40 o 
   2   3  23       47.59       43.60      3.49 o 
   3   3  23      221.21      221.47      7.58 o 
   4   3  23        7.76        7.24      2.81 o 
   5   3  23       62.50       57.86      6.25 o 
   6   3  23      121.14      121.44     10.79 o 
  -4   4  23        6.68        6.17      3.53 o 
  -3   4  23       19.36       13.78      3.87 o 
  -2   4  23      135.85      116.59      7.55 o 
  -1   4  23        0.02       -0.08      2.31 o 
   0   4  23        0.64       -0.15      1.92 o 
   1   4  23       24.85       18.71      2.92 o 
   2   4  23       29.98       24.88      4.55 o 
   3   4  23      204.65      198.00     12.96 o 
   4   4  23        5.09        4.59      3.57 o 
   5   4  23       60.05       48.49     10.86 o 
   6   4  23        4.64       11.61      5.59 o 
  -4   5  23        1.09       -1.03      3.88 o 
  -3   5  23       40.34       32.11      5.18 o 
  -2   5  23      197.53      196.48      9.18 o 
  -1   5  23       51.92       53.51      9.18 o 
   0   5  23        0.13        2.99      2.49 o 
   1   5  23       12.29       10.10      4.17 o 
   2   5  23        6.45        6.89      3.62 o 
   3   5  23      225.79      235.07     11.20 o 
   4   5  23        0.04       -2.37      2.69 o 
   5   5  23        5.42        2.62      3.85 o 
  -3   6  23       55.65       66.50      7.38 o 
  -2   6  23       26.81       26.84      4.29 o 
  -1   6  23        1.57        2.32      2.62 o 
   0   6  23       27.76       17.55      3.52 o 
   1   6  23        5.04        6.70      2.69 o 
   2   6  23      170.97      159.27      8.41 o 
   3   6  23        8.55        3.85      2.86 o 
   4   6  23        0.41        1.35      3.96 o 
   5   6  23       29.77       34.38      6.20 o 
  -2   7  23      103.16      116.61      7.13 o 
  -1   7  23       56.23       54.47      7.64 o 
   0   7  23        0.06        1.90      2.83 o 
   1   7  23        3.24        0.84      3.79 o 
   2   7  23      184.93      156.00     13.81 o 
   3   7  23       20.19       23.27      3.82 o 
   4   7  23       27.63       16.50      6.73 o 
  -1   8  23        2.14        2.44      5.39 o 
   0   8  23       14.66        9.24      3.86 o 
   1   8  23       81.66       84.02     10.69 o 
   2   8  23       34.28       26.77      7.32 o 
   3   8  23       13.65        5.22      5.47 o 
  -1  -8  24       66.50       80.57     18.45 o 
   0  -8  24       24.28       29.01      8.50 o 
  -3  -7  24        4.49        5.14      3.94 o 
  -2  -7  24       40.89       37.65      5.26 o 
  -1  -7  24      227.90      264.17     10.20 o 
   0  -7  24       32.70       29.42      4.42 o 
   1  -7  24        0.27        1.87      3.34 o 
   2  -7  24        5.22        6.42      3.96 o 
  -4  -6  24      137.78      174.87      9.65 o 
  -3  -6  24       20.70       20.92      4.22 o 
  -2  -6  24       40.52       45.58      6.78 o 
  -1  -6  24       40.84       43.55      6.55 o 
   0  -6  24        0.35        0.36      2.30 o 
   1  -6  24       70.52       86.04      9.07 o 
   2  -6  24      126.72      149.87      9.87 o 
   3  -6  24       49.55       52.23      6.82 o 
  -4  -5  24      123.32      136.24     17.42 o 
  -3  -5  24        1.25        4.74      2.69 o 
  -2  -5  24       52.05       58.00      5.47 o 
  -1  -5  24       60.19       68.17      7.21 o 
   0  -5  24       27.07       20.40      3.57 o 
   1  -5  24        0.25        2.36      2.93 o 
   2  -5  24        0.11        2.03      4.17 o 
   3  -5  24       24.08       24.83     10.20 o 
   4  -5  24      387.69      405.74     16.10 o 
  -5  -4  24      373.71      463.59     19.79 o 
  -4  -4  24       65.08       66.01      6.69 o 
  -3  -4  24       30.20       18.52      4.78 o 
  -2  -4  24        7.88        5.59      2.39 o 
  -1  -4  24        8.96        2.29      2.04 o 
   0  -4  24        0.37        2.09      1.92 o 
   1  -4  24       64.08       60.68      5.19 o 
   2  -4  24       11.38        7.64      2.95 o 
   3  -4  24       31.48       32.25      4.40 o 
   4  -4  24       22.59       35.38      6.32 o 
   5  -4  24      237.55      240.02     14.60 o 
  -5  -3  24      362.54      435.53     13.38 o 
  -4  -3  24        0.05        1.19      2.43 o 
  -3  -3  24       45.74       25.14      3.30 o 
  -2  -3  24       57.57       55.57      3.73 o 
  -1  -3  24      117.37      104.68      4.18 o 
   0  -3  24        1.70        0.00      1.63 o 
   1  -3  24       18.05       17.76      2.31 o 
   2  -3  24       78.05       77.00      4.29 o 
   3  -3  24       19.44       15.17      2.61 o 
   4  -3  24        0.03        3.06      2.19 o 
   5  -3  24      145.27      152.50     10.28 o 
  -5  -2  24       18.01       21.96      5.05 o 
  -4  -2  24       58.87       83.09      7.16 o 
  -3  -2  24       92.30       91.80      7.37 o 
  -2  -2  24      177.72      160.70      4.97 o 
  -1  -2  24      245.23      211.90      4.68 o 
   0  -2  24      373.45      384.86      7.50 o 
   1  -2  24       45.68       50.75      2.93 o 
   2  -2  24       12.31        4.71      1.58 o 
   3  -2  24      173.65      150.90      5.24 o 
   4  -2  24      171.42      182.96      7.63 o 
   5  -2  24        0.11        1.71      2.65 o 
   6  -2  24       27.81       19.77      4.73 o 
  -5  -1  24      215.54      240.39     11.64 o 
  -4  -1  24        6.80        7.49      3.41 o 
  -3  -1  24       19.38       23.93      3.97 o 
  -2  -1  24       15.99        9.98      2.18 o 
  -1  -1  24       26.68       37.08      2.61 o 
   0  -1  24      440.68      441.38      8.00 o 
   1  -1  24      205.65      175.30      9.28 o 
   2  -1  24      239.29      259.09      6.69 o 
   3  -1  24        1.55       -0.01      2.03 o 
   4  -1  24      100.24      103.05      6.77 o 
   5  -1  24       55.38       42.56      5.21 o 
   6  -1  24       23.03       17.20      4.54 o 
  -5   0  24        9.84        3.77      3.55 o 
  -4   0  24        1.65        4.33      2.76 o 
  -3   0  24        3.74        1.44      2.17 o 
  -2   0  24      220.73      241.64      7.44 o 
  -1   0  24      210.55      221.47      5.37 o 
   0   0  24      107.68      125.77      3.63 o 
   1   0  24     1816.25     1783.27     19.34 o 
   2   0  24      371.75      381.50     10.30 o 
   3   0  24       37.13       25.18      3.32 o 
   4   0  24        4.23        4.07      2.37 o 
   5   0  24       90.32       93.46      6.81 o 
   6   0  24       26.39       14.19      4.14 o 
  -5   1  24       27.19       38.06      6.99 o 
  -4   1  24       50.19       56.64      4.79 o 
  -3   1  24       25.30       26.26      3.01 o 
  -2   1  24        8.62       11.94      2.22 o 
  -1   1  24       19.50       16.59      1.89 o 
   0   1  24      411.81      415.21      7.34 o 
   1   1  24      178.82      172.81      4.33 o 
   2   1  24      429.43      435.58      7.75 o 
   3   1  24       15.69       15.25      2.48 o 
   4   1  24      120.36      126.17      6.20 o 
   5   1  24        3.70        5.50      2.71 o 
   6   1  24        6.44       12.94      6.67 o 
  -5   2  24       11.99        1.67      4.31 o 
  -4   2  24        1.08        1.82      2.79 o 
  -3   2  24       12.92       11.97      3.12 o 
  -2   2  24     1911.99     1974.62     31.87 o 
  -1   2  24       48.80       49.43      3.39 o 
   0   2  24        2.04        3.74      1.56 o 
   1   2  24      143.78      137.42      4.74 o 
   2   2  24       19.57       17.38      2.38 o 
   3   2  24        0.01       -0.09      1.42 o 
   4   2  24       22.28       26.91      4.59 o 
   5   2  24        0.79       -2.04      2.80 o 
   6   2  24        0.52       -0.35      3.52 o 
  -5   3  24      108.02      108.47     12.46 o 
  -4   3  24        8.67        3.54      3.52 o 
  -3   3  24       39.23       35.86      5.24 o 
  -2   3  24       97.31      105.49      7.46 o 
  -1   3  24      313.35      299.34     10.29 o 
   0   3  24       56.20       64.91      4.01 o 
   1   3  24        1.53        2.51      1.54 o 
   2   3  24       29.42       29.42      3.35 o 
   3   3  24        1.98        3.88      2.05 o 
   4   3  24      196.81      213.15      8.46 o 
   5   3  24       56.24       57.30      6.35 o 
   6   3  24       16.08       12.52      5.63 o 
  -4   4  24        3.68       -0.49      3.44 o 
  -3   4  24        0.78       -0.63      2.90 o 
  -2   4  24      130.93      132.38     10.71 o 
  -1   4  24       22.81       13.39      3.92 o 
   0   4  24       19.82       15.01      3.75 o 
   1   4  24       90.71       73.07      5.06 o 
   2   4  24       14.93       21.23      4.29 o 
   3   4  24        2.84        0.31      2.73 o 
   4   4  24       29.95       23.16      5.27 o 
   5   4  24       72.85       82.86      9.17 o 
   6   4  24       41.07       36.88     18.23 o 
  -4   5  24       37.84       30.93      6.76 o 
  -3   5  24       61.85       44.60      6.04 o 
  -2   5  24        2.78        2.07      3.56 o 
  -1   5  24       24.94       28.61      4.98 o 
   0   5  24       14.62       15.06      5.39 o 
   1   5  24      118.95      114.20      7.87 o 
   2   5  24       92.40       89.87      7.22 o 
   3   5  24      358.04      344.88     14.00 o 
   4   5  24        4.80        2.48      3.33 o 
   5   5  24        0.21        0.22      3.62 o 
  -3   6  24        4.87        2.11      3.56 o 
  -2   6  24      142.64      133.77      9.78 o 
  -1   6  24       22.67       20.32      4.14 o 
   0   6  24       44.57       34.16      4.64 o 
   1   6  24      162.22      155.38     15.62 o 
   2   6  24      108.59      112.17     15.70 o 
   3   6  24       14.53       10.42      3.70 o 
   4   6  24       20.11       21.01      4.93 o 
   5   6  24       59.53       55.33      7.50 o 
  -2   7  24       34.54       38.94      9.26 o 
  -1   7  24       97.85      116.09     13.05 o 
   0   7  24       14.12       15.49      4.24 o 
   1   7  24       66.34       72.40     10.19 o 
   2   7  24        7.41       10.54      2.68 o 
   3   7  24        0.00        0.30      2.48 o 
   4   7  24        0.09        3.58      6.48 o 
   0   8  24        1.10        2.50      3.39 o 
   1   8  24      150.77      164.58     14.31 o 
   2   8  24        4.57        8.84      5.39 o 
   3   8  24        2.20        0.08      4.80 o 
  -2  -7  25        9.76        4.72      3.70 o 
  -1  -7  25       43.59       53.73      7.12 o 
   0  -7  25        3.28        1.73      2.86 o 
   1  -7  25        9.31        2.62      3.39 o 
   2  -7  25        2.30        3.69      3.91 o 
  -3  -6  25       65.49       45.05      5.45 o 
  -2  -6  25        2.46        1.85      2.77 o 
  -1  -6  25        8.51        5.99      3.00 o 
   0  -6  25        0.73        2.12      2.63 o 
   1  -6  25        8.98       15.46      4.36 o 
   2  -6  25       63.75       62.11      8.68 o 
   3  -6  25       45.20       55.15      9.46 o 
  -4  -5  25      198.22      249.88     11.75 o 
  -3  -5  25      144.68      162.55      8.42 o 
  -2  -5  25        0.01        4.01      2.69 o 
  -1  -5  25      188.78      192.94      8.73 o 
   0  -5  25        0.89       -0.69      2.27 o 
   1  -5  25        1.57       -3.56      2.62 o 
   2  -5  25        6.73        6.03      3.62 o 
   3  -5  25        6.77        8.07      3.98 o 
   4  -5  25      115.03      130.18     10.40 o 
  -5  -4  25       14.71       15.70      5.93 o 
  -4  -4  25      193.27      239.86     13.65 o 
  -3  -4  25       31.05       25.83      3.68 o 
  -2  -4  25       22.58       20.75      4.00 o 
  -1  -4  25      215.93      195.50     10.49 o 
   0  -4  25        0.00        0.96      2.00 o 
   1  -4  25        0.01       -1.68      2.03 o 
   2  -4  25       30.13       32.56      5.42 o 
   3  -4  25       45.85       63.46      5.82 o 
   4  -4  25      166.22      164.45     10.21 o 
   5  -4  25       82.70      103.44     10.69 o 
  -5  -3  25       29.14       33.76      4.94 o 
  -4  -3  25      120.42      131.87      7.24 o 
  -3  -3  25        4.47        3.74      2.28 o 
  -2  -3  25       14.18        8.17      2.34 o 
  -1  -3  25        5.27        2.23      1.54 o 
   0  -3  25        7.75        7.41      2.09 o 
   1  -3  25        2.11        2.94      1.70 o 
   2  -3  25        6.41        2.68      1.93 o 
   3  -3  25       29.58       27.63      6.91 o 
   4  -3  25       15.72       22.25      4.23 o 
   5  -3  25      133.57      144.50     10.18 o 
  -5  -2  25       38.58       40.97      6.10 o 
  -4  -2  25       75.19       75.25     10.52 o 
  -3  -2  25       65.39       61.15      5.39 o 
  -2  -2  25       67.85       63.56      3.70 o 
  -1  -2  25       31.05       18.39      2.10 o 
   0  -2  25        0.03        1.30      1.27 o 
   1  -2  25       21.71       17.55      2.10 o 
   2  -2  25        1.49        2.29      1.46 o 
   3  -2  25        7.58        7.01      2.52 o 
   4  -2  25        3.69        3.84      2.50 o 
   5  -2  25        0.40       -0.17      3.31 o 
  -5  -1  25       33.93       47.20      6.52 o 
  -4  -1  25       98.87      118.76     11.62 o 
  -3  -1  25        0.22        2.82      3.24 o 
  -2  -1  25      583.46      519.48     14.31 o 
  -1  -1  25        1.45        3.68      1.52 o 
   0  -1  25        0.38        8.16      1.60 o 
   1  -1  25        0.36        2.04      1.37 o 
   2  -1  25     1415.81     1341.64     20.51 o 
   3  -1  25       58.69       54.64      5.12 o 
   4  -1  25       38.72       27.19      5.72 o 
   5  -1  25        7.13       10.86      3.45 o 
   6  -1  25       28.41       22.57      4.90 o 
  -5   0  25        6.78        6.41      3.81 o 
  -4   0  25        3.77        0.25      2.71 o 
  -3   0  25        0.00        0.93      2.41 o 
  -2   0  25        3.64        2.03      2.43 o 
  -1   0  25      889.54      928.14     13.85 o 
   0   0  25        1.86        9.71      1.47 o 
   1   0  25       34.01       45.22      5.15 o 
   2   0  25      257.78      276.72      8.35 o 
   3   0  25      395.40      371.42     10.36 o 
   4   0  25       57.85       56.21      4.86 o 
   5   0  25       36.95       38.05      5.07 o 
   6   0  25        2.26        2.99      3.47 o 
  -5   1  25        1.00        4.84      5.30 o 
  -4   1  25       76.77       84.30      5.71 o 
  -3   1  25        2.75        2.36      2.36 o 
  -2   1  25        6.92        6.32      1.99 o 
  -1   1  25       69.20       77.70      3.67 o 
   0   1  25        1.80        9.11      1.51 o 
   1   1  25      148.70      155.09      4.26 o 
   2   1  25     1132.18     1119.17     19.78 o 
   3   1  25       50.93       53.63      3.87 o 
   4   1  25       25.74       28.16      4.02 o 
   5   1  25       45.88       52.87      4.90 o 
   6   1  25        0.97        7.47      3.85 o 
  -5   2  25        0.77        2.92      4.25 o 
  -4   2  25      521.93      548.94     20.36 o 
  -3   2  25      168.80      170.54      9.16 o 
  -2   2  25     1126.02     1176.26     22.12 o 
  -1   2  25       27.05       28.60      3.39 o 
   0   2  25        2.38        2.08      1.51 o 
   1   2  25        1.72        1.78      1.48 o 
   2   2  25      235.31      221.49      7.91 o 
   3   2  25        5.37        5.99      2.42 o 
   4   2  25       18.34       19.84      3.60 o 
   5   2  25       44.83       41.53      5.89 o 
   6   2  25        0.78        0.61      3.76 o 
  -4   3  25      134.38      150.78     10.11 o 
  -3   3  25       15.07       20.38      4.43 o 
  -2   3  25       15.87       18.01      4.06 o 
  -1   3  25      242.63      254.94      9.70 o 
   0   3  25      109.31      111.15      5.13 o 
   1   3  25       53.03       46.07      3.88 o 
   2   3  25       57.00       57.74      5.30 o 
   3   3  25       27.98       28.72      3.73 o 
   4   3  25      126.06      130.77     10.28 o 
   5   3  25        0.10        3.50      4.13 o 
   6   3  25        3.23       -2.59      4.71 o 
  -4   4  25        0.17       -2.11      3.31 o 
  -3   4  25        2.19       -1.62      2.73 o 
  -2   4  25       88.99       82.64      6.99 o 
  -1   4  25      146.14      156.61     10.03 o 
   0   4  25       11.64       11.32      6.82 o 
   1   4  25      204.46      202.02      8.87 o 
   2   4  25      262.93      273.61     12.43 o 
   3   4  25       98.51       99.31      8.48 o 
   4   4  25      198.05      224.29     12.34 o 
   5   4  25      261.64      302.60     15.47 o 
  -3   5  25        6.97       15.84      5.76 o 
  -2   5  25       14.97       14.38      3.87 o 
  -1   5  25        1.73       -0.36      2.62 o 
   0   5  25       26.23       18.47      4.15 o 
   1   5  25       98.40       93.79     12.08 o 
   2   5  25       30.85       22.04      6.31 o 
   3   5  25        4.68        2.97      3.11 o 
   4   5  25        8.47        8.46      4.42 o 
   5   5  25        3.37        2.27      4.06 o 
  -3   6  25        5.97        4.29      4.06 o 
  -2   6  25        8.47        8.25      3.33 o 
  -1   6  25        0.01       -1.15      2.62 o 
   0   6  25       59.92       55.69      5.72 o 
   1   6  25        0.34        2.62      2.69 o 
   2   6  25      185.82      187.39      9.68 o 
   3   6  25       65.42       58.30      6.41 o 
   4   6  25      134.75      134.64      9.75 o 
  -2   7  25       65.89       85.74      6.76 o 
  -1   7  25       68.09       51.86      4.84 o 
   0   7  25        0.27        3.56      3.22 o 
   1   7  25       28.55       27.87      7.58 o 
   2   7  25       13.10       10.80      3.03 o 
   3   7  25       29.12       30.15      4.65 o 
   4   7  25       10.61        9.08      4.50 o 
   0   8  25       16.22       13.40      4.35 o 
   1   8  25       76.44       58.17     10.10 o 
   2   8  25       22.69       22.73      7.32 o 
  -2  -7  26        0.97        0.92      3.64 o 
  -1  -7  26      180.30      218.80     13.16 o 
   0  -7  26      144.49      198.84     11.48 o 
   1  -7  26       18.73       23.62      7.08 o 
  -3  -6  26       29.29       26.11      4.71 o 
  -2  -6  26       60.90       63.21      6.06 o 
  -1  -6  26      131.70      154.97      8.42 o 
   0  -6  26      504.62      615.64     16.16 o 
   1  -6  26       39.50       45.06     10.32 o 
   2  -6  26       26.65       26.59      5.55 o 
   3  -6  26        7.69        9.95      5.38 o 
  -4  -5  26       63.16       76.16      7.73 o 
  -3  -5  26       44.43       42.79      4.69 o 
  -2  -5  26        0.09        0.23      2.37 o 
  -1  -5  26      111.04       97.74      6.76 o 
   0  -5  26       46.87       57.06      7.40 o 
   1  -5  26        0.42        6.17      3.35 o 
   2  -5  26        7.36        9.12      3.91 o 
   3  -5  26       15.12       21.66      5.19 o 
   4  -5  26       91.55      110.84      9.32 o 
  -4  -4  26        4.69        0.50      4.04 o 
  -3  -4  26       88.09       90.50      9.84 o 
  -2  -4  26       52.50       47.54      4.41 o 
  -1  -4  26        0.57        1.46      2.19 o 
   0  -4  26       11.30       10.20      2.68 o 
   1  -4  26       59.75       67.13      5.60 o 
   2  -4  26      124.26      129.42      8.17 o 
   3  -4  26       11.51       14.04      3.54 o 
   4  -4  26       48.96       58.43     11.17 o 
  -5  -3  26       10.69       16.71      4.51 o 
  -4  -3  26        0.04        2.13      2.88 o 
  -3  -3  26        7.69       10.29      4.97 o 
  -2  -3  26       18.96       20.89      2.78 o 
  -1  -3  26        9.97        7.43      1.88 o 
   0  -3  26       85.08      108.52      7.16 o 
   1  -3  26       32.85       30.18      2.93 o 
   2  -3  26        5.90        5.48      2.12 o 
   3  -3  26       40.67       30.48      5.93 o 
   4  -3  26       12.64       12.35      2.92 o 
   5  -3  26       81.99       96.88     18.99 o 
  -5  -2  26        2.12        4.28      4.63 o 
  -4  -2  26       35.81       44.01      5.95 o 
  -3  -2  26       47.10       34.07      5.05 o 
  -2  -2  26       40.53       38.40      3.42 o 
  -1  -2  26      170.11      146.72      4.75 o 
   0  -2  26       29.75       32.16      2.96 o 
   1  -2  26       83.01       72.86      4.48 o 
   2  -2  26       46.09       45.62      3.85 o 
   3  -2  26      103.79       82.47      5.42 o 
   4  -2  26       27.40       31.76      4.13 o 
   5  -2  26       36.01       46.83      8.76 o 
  -5  -1  26        3.05        0.96      3.57 o 
  -4  -1  26        1.10       -1.74      2.86 o 
  -3  -1  26      116.85      123.02      8.18 o 
  -2  -1  26      208.82      168.40     15.20 o 
  -1  -1  26       63.67       68.02      5.58 o 
   0  -1  26      574.10      539.30     10.10 o 
   1  -1  26       30.81       17.29      3.92 o 
   2  -1  26      912.39      842.48     27.73 o 
   3  -1  26       72.42       74.35      5.87 o 
   4  -1  26        6.69        4.66      3.11 o 
   5  -1  26       24.89       23.88      4.44 o 
  -5   0  26       59.40       68.08      7.06 o 
  -4   0  26        1.29        3.26      2.80 o 
  -3   0  26       64.94       67.79      7.42 o 
  -2   0  26       13.72        6.82      2.64 o 
  -1   0  26       10.57       21.16      2.74 o 
   0   0  26       77.42       81.55      4.16 o 
   1   0  26      161.97      160.84      6.81 o 
   2   0  26       44.84       55.53      5.37 o 
   3   0  26      216.98      216.27      7.95 o 
   4   0  26       46.75       52.14      5.74 o 
   5   0  26       10.78        6.58      3.28 o 
   6   0  26       10.85        6.01      4.00 o 
  -5   1  26        1.37        3.36      4.61 o 
  -4   1  26       10.84       15.24      3.36 o 
  -3   1  26        0.97        2.36      2.43 o 
  -2   1  26       67.48       63.08      6.26 o 
  -1   1  26     2654.17     2734.11     31.11 o 
   0   1  26      146.45      145.78      4.58 o 
   1   1  26       51.73       48.36      3.54 o 
   2   1  26       88.31       85.26      4.44 o 
   3   1  26       78.64       78.32      4.56 o 
   4   1  26        4.87        5.06      2.60 o 
   5   1  26      233.05      246.19      9.17 o 
   6   1  26       15.50        9.07      4.23 o 
  -4   2  26        5.94        6.99      4.55 o 
  -3   2  26        0.41        0.36      2.54 o 
  -2   2  26       17.65       25.50      3.72 o 
  -1   2  26       25.22       23.58      4.60 o 
   0   2  26       32.38       35.43      4.30 o 
   1   2  26       87.37       84.62      4.69 o 
   2   2  26      416.71      432.75     13.43 o 
   3   2  26        9.80        5.10      2.43 o 
   4   2  26      100.58       88.88      6.29 o 
   5   2  26        0.16       -1.06      3.14 o 
   6   2  26        4.70        3.58      4.16 o 
  -4   3  26        1.40        6.06      3.88 o 
  -3   3  26      204.10      192.90     10.58 o 
  -2   3  26      145.24      114.19      7.99 o 
  -1   3  26       12.00       16.10      4.64 o 
   0   3  26      213.80      204.34      7.56 o 
   1   3  26        4.11        2.98      2.32 o 
   2   3  26      284.30      293.59     20.59 o 
   3   3  26      142.72      142.31      7.03 o 
   4   3  26        1.46        4.62      2.69 o 
   5   3  26       80.08       76.55      7.26 o 
   6   3  26        2.22        2.41      5.72 o 
  -4   4  26        1.13        2.70      4.50 o 
  -3   4  26        0.00       -1.23      3.03 o 
  -2   4  26       82.78       77.44      6.96 o 
  -1   4  26        2.82        3.43      2.96 o 
   0   4  26        0.48        1.15      2.78 o 
   1   4  26       18.76       14.55      4.04 o 
   2   4  26       23.58       19.88      5.39 o 
   3   4  26      127.95      121.10     23.19 o 
   4   4  26       30.60       17.07      4.92 o 
   5   4  26       43.41       42.22      7.39 o 
  -3   5  26      205.80      197.11     12.84 o 
  -2   5  26        1.95       -0.02      2.83 o 
  -1   5  26        2.91        2.21      3.00 o 
   0   5  26        2.74       -0.84      2.67 o 
   1   5  26       11.23        9.86      3.57 o 
   2   5  26      154.23      154.23      9.72 o 
   3   5  26       57.17       46.34      9.89 o 
   4   5  26       68.84       54.81      9.13 o 
   5   5  26      494.97      533.54     20.78 o 
  -2   6  26       24.42       20.86      4.82 o 
  -1   6  26       41.53       38.34      5.62 o 
   0   6  26       13.19       10.48      2.92 o 
   1   6  26        2.22        5.63      3.02 o 
   2   6  26        2.69        3.68      3.01 o 
   3   6  26       31.80       18.53      4.45 o 
   4   6  26       15.33       16.88      4.87 o 
  -1   7  26        4.89        2.94      2.83 o 
   0   7  26        0.63        2.66      2.25 o 
   1   7  26        9.35        8.30      2.75 o 
   2   7  26      130.59      155.77     14.69 o 
   3   7  26       90.36       82.77      6.68 o 
  -1  -7  27        0.50        5.88      3.86 o 
   0  -7  27       17.91       21.50      5.10 o 
   1  -7  27      262.62      313.41     16.08 o 
  -3  -6  27        0.18       -0.03      3.43 o 
  -2  -6  27       23.44       30.20      7.41 o 
  -1  -6  27        7.40        8.37      3.42 o 
   0  -6  27       48.75       51.89      5.59 o 
   1  -6  27        2.22        6.17      3.84 o 
   2  -6  27       77.50      102.18      9.14 o 
  -4  -5  27       85.32       91.90     10.78 o 
  -3  -5  27       25.12       26.67      8.05 o 
  -2  -5  27       67.92       84.55      5.93 o 
  -1  -5  27        0.35        1.28      2.46 o 
   0  -5  27        3.88        5.52      2.67 o 
   1  -5  27       59.12       68.91      7.28 o 
   2  -5  27      100.06      116.53      9.37 o 
   3  -5  27       88.18       98.10      7.51 o 
  -4  -4  27        1.25       -2.00      4.30 o 
  -3  -4  27        0.95        1.22      3.27 o 
  -2  -4  27        2.93        1.98      2.38 o 
  -1  -4  27        5.77        4.85      2.41 o 
   0  -4  27        0.07        1.11      2.57 o 
   1  -4  27      156.90      162.09      8.11 o 
   2  -4  27        0.20        3.36      2.86 o 
   3  -4  27      244.50      286.57     12.51 o 
   4  -4  27       55.26       79.43      8.11 o 
  -4  -3  27        0.06       -1.96      2.92 o 
  -3  -3  27      166.26      200.31      8.61 o 
  -2  -3  27        3.83        3.78      2.73 o 
  -1  -3  27       23.96       20.80      2.86 o 
   0  -3  27       19.31       19.51      2.80 o 
   1  -3  27      130.58      128.53      8.98 o 
   2  -3  27        4.01        1.68      2.16 o 
   3  -3  27       87.33      102.49      5.71 o 
   4  -3  27      120.36      151.25      7.70 o 
   5  -3  27       60.88       72.15      8.08 o 
  -5  -2  27       14.69       17.80      4.91 o 
  -4  -2  27       20.64       18.82      4.70 o 
  -3  -2  27        0.21        0.23      2.83 o 
  -2  -2  27       27.77       26.05      3.90 o 
  -1  -2  27       15.07       14.61      2.66 o 
   0  -2  27        6.22        4.85      1.81 o 
   1  -2  27        3.24        3.58      1.79 o 
   2  -2  27       38.97       30.92      3.11 o 
   3  -2  27      114.34       92.73      8.75 o 
   4  -2  27      114.89      120.16      8.09 o 
   5  -2  27       89.40       93.38     13.19 o 
  -5  -1  27        6.95       11.75      4.36 o 
  -4  -1  27        0.57        3.76      3.28 o 
  -3  -1  27       52.45       52.69      6.08 o 
  -2  -1  27        2.98        2.01      2.88 o 
  -1  -1  27        4.02        2.57      2.74 o 
   0  -1  27        2.18        9.77      2.68 o 
   1  -1  27        0.24       -1.83      1.92 o 
   2  -1  27       49.76       38.81      4.68 o 
   3  -1  27       48.47       65.36      6.42 o 
   4  -1  27        0.03        2.89      2.73 o 
   5  -1  27        4.93        3.85      3.41 o 
  -5   0  27       19.44       10.15      4.50 o 
  -4   0  27        0.59        2.51      3.32 o 
  -3   0  27       13.09       10.93      3.12 o 
  -2   0  27        0.47        0.95      2.36 o 
  -1   0  27       11.77       12.88      2.97 o 
   0   0  27       66.28       49.17      4.53 o 
   1   0  27       38.77       52.50      4.81 o 
   2   0  27       61.28       51.85      4.87 o 
   3   0  27      147.56      137.76      6.77 o 
   4   0  27       50.58       37.49      4.81 o 
   5   0  27        2.09       -0.47      2.98 o 
  -4   1  27       13.53       19.00      5.78 o 
  -3   1  27        2.48        4.22      2.54 o 
  -2   1  27        3.73        8.05      2.31 o 
  -1   1  27      644.78      714.75     12.52 o 
   0   1  27      618.02      625.68     10.12 o 
   1   1  27       11.81       13.30      2.54 o 
   2   1  27        4.12       -0.19      1.70 o 
   3   1  27       14.53       13.23      2.85 o 
   4   1  27       40.15       39.50      4.24 o 
   5   1  27       38.27       44.54      4.67 o 
  -4   2  27       26.45       25.13      6.10 o 
  -3   2  27      112.84      128.18      7.46 o 
  -2   2  27      129.85      126.20      6.98 o 
  -1   2  27       20.76       20.09      5.21 o 
   0   2  27      595.86      633.85     12.12 o 
   1   2  27       27.37       34.80      4.66 o 
   2   2  27       54.67       62.96      5.81 o 
   3   2  27       43.84       36.65      4.88 o 
   4   2  27        6.04        8.89      3.18 o 
   5   2  27       14.26        5.64      4.79 o 
  -4   3  27        2.95        8.26      4.22 o 
  -3   3  27        4.83        4.61      3.61 o 
  -2   3  27      169.84      154.24      9.32 o 
  -1   3  27       15.59       20.96      4.82 o 
   0   3  27      121.99      106.56      8.72 o 
   1   3  27       56.46       48.58      6.59 o 
   2   3  27        2.42        3.20      7.11 o 
   3   3  27        2.24        0.77      2.80 o 
   4   3  27       49.34       52.82      5.76 o 
   5   3  27       41.25       34.53      6.91 o 
  -3   4  27      573.49      601.61     18.93 o 
  -2   4  27       44.01       34.40      5.25 o 
  -1   4  27       30.86       33.64      5.89 o 
   0   4  27       14.15       14.87      4.11 o 
   1   4  27      141.77      146.21      9.86 o 
   2   4  27       95.28      102.14      8.60 o 
   3   4  27       56.14       55.58      7.24 o 
   4   4  27        2.48       -1.40      3.38 o 
   5   4  27        6.75        9.48      5.06 o 
  -3   5  27      100.79      116.20     13.51 o 
  -2   5  27       10.87        9.98      3.55 o 
  -1   5  27        0.54       -0.22      2.95 o 
   0   5  27       13.52        8.45      2.95 o 
   1   5  27      122.99      114.94      8.66 o 
   2   5  27        8.95       11.76      4.34 o 
   3   5  27       49.04       47.82      6.63 o 
   4   5  27        1.36        5.50      3.90 o 
   5   5  27       16.39       19.01      5.84 o 
  -2   6  27       14.29        1.07      3.52 o 
  -1   6  27        0.19        2.46      3.09 o 
   0   6  27       35.48       34.31      6.44 o 
   1   6  27       16.73       11.15      3.80 o 
   2   6  27        0.14        0.86      2.90 o 
   3   6  27       89.54       69.92      7.37 o 
   4   6  27       53.27       44.28      6.65 o 
  -1   7  27       14.56       14.79      3.87 o 
   0   7  27        2.96        5.32      2.66 o 
   1   7  27        8.12       10.35      3.28 o 
   2   7  27       14.56       10.17      3.44 o 
   3   7  27       79.48       65.14      6.31 o 
  -2  -6  28      149.62      167.50     24.22 o 
  -1  -6  28       59.75       84.94      7.01 o 
   0  -6  28       27.84       35.42      4.89 o 
   1  -6  28        9.83        7.53      4.41 o 
   2  -6  28       30.02       28.87      5.86 o 
  -3  -5  28       83.03       94.07      8.25 o 
  -2  -5  28       69.51       88.68      6.18 o 
  -1  -5  28       93.78      110.20      6.52 o 
   0  -5  28       76.64       71.75      7.57 o 
   1  -5  28       59.03       74.55      6.44 o 
   2  -5  28       87.75      118.72      8.18 o 
   3  -5  28       33.87       38.39      6.30 o 
  -4  -4  28       49.41       56.88      8.41 o 
  -3  -4  28       10.57        9.11      5.72 o 
  -2  -4  28       32.01       28.46      5.02 o 
  -1  -4  28        8.23       10.63      2.94 o 
   0  -4  28        3.53        5.41      2.95 o 
   1  -4  28      174.88      189.47      8.74 o 
   2  -4  28       24.11       16.54      3.88 o 
   3  -4  28       59.36       60.36      7.01 o 
   4  -4  28       21.48       33.69      6.20 o 
  -4  -3  28       25.82       26.42      4.41 o 
  -3  -3  28       33.73       53.46      8.97 o 
  -2  -3  28        3.35        3.34      2.71 o 
  -1  -3  28       52.85       69.37      9.02 o 
   0  -3  28        9.60        6.94      2.41 o 
   1  -3  28        2.34        1.68      2.11 o 
   2  -3  28       16.56       26.01      3.67 o 
   3  -3  28       92.34      100.13      5.79 o 
   4  -3  28       68.28       61.22      7.94 o 
  -4  -2  28      320.44      370.16     27.44 o 
  -3  -2  28        0.15        0.13      2.92 o 
  -2  -2  28        8.96        7.56      2.91 o 
  -1  -2  28       12.44        6.23      3.55 o 
   0  -2  28       19.25       17.71      2.61 o 
   1  -2  28        0.12        2.25      1.80 o 
   2  -2  28        6.82        6.17      2.49 o 
   3  -2  28       22.24       25.29      3.75 o 
   4  -2  28       65.52       75.17      6.37 o 
   5  -2  28      179.94      226.30     10.35 o 
  -4  -1  28       40.71       50.87      6.61 o 
  -3  -1  28       26.57       20.82      8.08 o 
  -2  -1  28        0.37        4.53      3.20 o 
  -1  -1  28      117.65      109.29      7.56 o 
   0  -1  28       33.23       31.99      4.76 o 
   1  -1  28       37.38       35.30      4.25 o 
   2  -1  28       86.23       87.30      6.09 o 
   3  -1  28       26.83       22.84      3.92 o 
   4  -1  28       13.24       12.16      3.67 o 
   5  -1  28      101.85      110.36      7.86 o 
  -4   0  28        1.08        6.14      3.60 o 
  -3   0  28       36.27       27.80      4.30 o 
  -2   0  28       12.95       10.02      2.99 o 
  -1   0  28       81.75       66.89      6.68 o 
   0   0  28      135.07      133.34      7.68 o 
   1   0  28       27.96       25.90      3.33 o 
   2   0  28        4.48        1.24      2.04 o 
   3   0  28      187.82      168.14      7.40 o 
   4   0  28       25.53       26.71      5.98 o 
   5   0  28        0.05        0.65      3.18 o 
  -4   1  28       36.78       34.54      6.83 o 
  -3   1  28        3.56        3.34      2.59 o 
  -2   1  28       71.00       67.57      9.27 o 
  -1   1  28        8.23       14.51      3.53 o 
   0   1  28        0.66        8.31      2.11 o 
   1   1  28      543.07      538.47     11.38 o 
   2   1  28       43.90       51.50      3.83 o 
   3   1  28       77.14       76.07      5.64 o 
   4   1  28        0.03        1.16      2.44 o 
   5   1  28       51.32       51.75     15.63 o 
  -4   2  28        0.18        2.73      4.55 o 
  -3   2  28        0.45        1.57      3.18 o 
  -2   2  28      124.11      135.23      7.34 o 
  -1   2  28       29.74       30.66      4.75 o 
   0   2  28       24.45       28.65      3.42 o 
   1   2  28      738.27      712.34     18.17 o 
   2   2  28      286.79      303.93     19.03 o 
   3   2  28       58.54       57.68      6.29 o 
   4   2  28        0.36        2.01      3.22 o 
   5   2  28       73.38       76.13     11.48 o 
  -4   3  28       79.85       79.48      9.49 o 
  -3   3  28       27.35       22.08      5.01 o 
  -2   3  28       18.56       15.98      4.21 o 
  -1   3  28        1.75        0.62      3.04 o 
   0   3  28      689.74      655.18     17.80 o 
   1   3  28        0.86       -1.64      3.07 o 
   2   3  28      163.50      132.47     12.29 o 
   3   3  28       20.27       20.45      4.21 o 
   4   3  28      305.91      329.63     12.75 o 
   5   3  28        1.63        3.75      4.52 o 
  -3   4  28       56.54       55.21      6.92 o 
  -2   4  28      775.82      779.25     31.20 o 
  -1   4  28      208.19      225.12     12.50 o 
   0   4  28       20.19       18.20      3.72 o 
   1   4  28       70.71       55.27      6.99 o 
   2   4  28        4.11        6.47      3.63 o 
   3   4  28        2.72        2.43      3.46 o 
   4   4  28        4.19        0.71      3.66 o 
   5   4  28        3.26       -0.28      4.00 o 
  -2   5  28       52.05       48.08      7.78 o 
  -1   5  28      247.99      244.08     12.54 o 
   0   5  28       11.67       14.68      3.45 o 
   1   5  28       57.59       55.85      9.98 o 
   2   5  28        2.27        1.67      3.21 o 
   3   5  28       91.36       87.22     18.56 o 
   4   5  28       38.89       40.89      6.84 o 
  -2   6  28       45.40       43.48      9.22 o 
  -1   6  28       73.39       78.24      7.58 o 
   0   6  28       12.16        6.58      2.99 o 
   1   6  28        2.27        1.61      4.21 o 
   2   6  28        9.89       17.01      4.52 o 
   3   6  28        4.61        4.82      3.59 o 
   4   6  28        0.37        1.84      3.84 o 
   0   7  28        6.22       10.21      3.08 o 
   1   7  28        5.49        3.44      2.89 o 
   2   7  28        8.57       11.94      3.75 o 
  -2  -6  29      109.04      117.10     10.50 o 
  -1  -6  29      470.98      533.39     18.07 o 
   0  -6  29        4.49        5.56      4.31 o 
   1  -6  29        3.25        5.35      4.25 o 
   2  -6  29       16.70       10.66      4.95 o 
  -3  -5  29       26.09       32.54      7.24 o 
  -2  -5  29        3.08        4.68      3.39 o 
  -1  -5  29        0.21        1.88      2.71 o 
   0  -5  29        0.03        1.56      3.10 o 
   1  -5  29       35.07       34.38      4.92 o 
   2  -5  29        1.18        1.68      3.32 o 
   3  -5  29       15.41       14.62      4.92 o 
  -3  -4  29        2.82       -1.06      4.76 o 
  -2  -4  29        1.37        2.36      3.26 o 
  -1  -4  29      159.76      170.34      8.41 o 
   0  -4  29        5.63        9.64      3.77 o 
   1  -4  29       14.53       13.51      3.98 o 
   2  -4  29        0.45        4.44      3.51 o 
   3  -4  29       16.58       25.64      5.21 o 
   4  -4  29       91.34      107.67      9.36 o 
  -4  -3  29       28.00       31.71      5.27 o 
  -3  -3  29      468.78      577.04     21.54 o 
  -2  -3  29       23.64       30.63      4.28 o 
  -1  -3  29      153.67      146.86      8.39 o 
   0  -3  29        0.34        0.31      2.09 o 
   1  -3  29       13.43       11.29      2.77 o 
   2  -3  29        3.87        4.30      2.50 o 
   3  -3  29       43.82       47.50      4.50 o 
   4  -3  29      101.17      134.36      9.83 o 
  -4  -2  29      137.14      164.02     19.66 o 
  -3  -2  29       54.64       68.56      6.93 o 
  -2  -2  29       38.16       32.27     11.20 o 
  -1  -2  29       56.06       48.52      4.99 o 
   0  -2  29       43.63       40.02      4.11 o 
   1  -2  29       15.20       14.18      3.00 o 
   2  -2  29        7.92        8.92      2.77 o 
   3  -2  29       37.28       44.04      8.11 o 
   4  -2  29      151.39      169.46      8.86 o 
   5  -2  29        3.10        5.40      3.71 o 
  -4  -1  29        9.91       10.59      4.14 o 
  -3  -1  29       19.38       29.54      5.09 o 
  -2  -1  29       38.49       34.44      6.65 o 
  -1  -1  29       52.39       37.98      9.51 o 
   0  -1  29       60.87       40.29      5.33 o 
   1  -1  29        7.35       11.01      2.96 o 
   2  -1  29       26.62       20.05      3.58 o 
   3  -1  29        2.35        5.40      2.98 o 
   4  -1  29        0.14        1.53      3.05 o 
   5  -1  29      290.96      359.31     13.89 o 
  -4   0  29       41.02       39.51      5.67 o 
  -3   0  29       25.76       16.97      6.26 o 
  -2   0  29      128.27      123.04     10.49 o 
  -1   0  29        3.01        8.34      2.94 o 
   0   0  29        2.68        3.28      2.72 o 
   1   0  29        2.39        1.44      2.52 o 
   2   0  29        5.66        3.84      2.34 o 
   3   0  29        3.72        0.69      2.47 o 
   4   0  29        1.11        0.33      3.03 o 
   5   0  29        9.21        8.50      3.94 o 
  -4   1  29       51.33       44.64      7.77 o 
  -3   1  29        4.56        5.18      2.73 o 
  -2   1  29      120.14      118.93      6.40 o 
  -1   1  29        7.29        4.02      2.27 o 
   0   1  29        0.08        1.49      2.07 o 
   1   1  29      105.71      121.95      5.78 o 
   2   1  29      532.46      501.95     26.82 o 
   3   1  29      154.65      148.69      6.71 o 
   4   1  29       51.94       52.47      4.73 o 
   5   1  29       13.78       13.99      4.00 o 
  -4   2  29        1.32        5.48      4.53 o 
  -3   2  29        4.49        9.13      4.73 o 
  -2   2  29        0.31        2.89      2.74 o 
  -1   2  29      163.81      163.17      8.92 o 
   0   2  29        6.85        6.75      2.89 o 
   1   2  29      137.47      137.69      9.75 o 
   2   2  29        2.57        2.40      2.98 o 
   3   2  29      175.08      164.43      8.92 o 
   4   2  29       70.76       75.92      8.27 o 
   5   2  29       40.17       46.58      6.62 o 
  -3   3  29       18.97       22.34      5.81 o 
  -2   3  29       13.90       13.19      4.62 o 
  -1   3  29      112.89      113.76     13.26 o 
   0   3  29       49.39       52.00      7.23 o 
   1   3  29       30.88       22.72      5.25 o 
   2   3  29      503.52      491.23     19.01 o 
   3   3  29      201.72      195.37     12.75 o 
   4   3  29       13.57       22.51      4.13 o 
   5   3  29        4.67        3.95      4.87 o 
  -3   4  29      183.89      197.84     11.59 o 
  -2   4  29      270.09      281.64     12.51 o 
  -1   4  29      251.10      262.74     15.87 o 
   0   4  29        2.37        0.26      2.52 o 
   1   4  29        0.26        0.12      3.18 o 
   2   4  29      219.87      204.30     16.16 o 
   3   4  29        5.20       -1.76      3.29 o 
   4   4  29       47.15       53.21      7.91 o 
  -2   5  29        1.29        2.13      4.42 o 
  -1   5  29       55.79       40.80      6.40 o 
   0   5  29      160.37      168.69      9.04 o 
   1   5  29       95.64       96.06      9.77 o 
   2   5  29        4.82        1.57      3.36 o 
   3   5  29       71.23       85.62     19.62 o 
   4   5  29       16.42        7.12      4.53 o 
  -1   6  29      103.25      104.56      8.88 o 
   0   6  29       20.74       17.16      3.91 o 
   1   6  29       17.95       10.10      3.96 o 
   2   6  29      280.83      277.67     12.97 o 
   3   6  29       68.74       78.84      8.19 o 
  -1  -6  30       67.40       73.55     18.09 o 
   0  -6  30       24.74       16.73      5.88 o 
   1  -6  30        0.22       -3.19      3.60 o 
  -2  -5  30        8.67       11.07      4.40 o 
  -1  -5  30       56.77       54.27      5.81 o 
   0  -5  30      132.56      171.89      9.17 o 
   1  -5  30       12.41       20.64      4.43 o 
   2  -5  30        1.39        5.20      4.01 o 
  -3  -4  30        4.64        7.54      8.71 o 
  -2  -4  30      106.72      115.23     18.65 o 
  -1  -4  30      131.31      165.70      9.28 o 
   0  -4  30      844.64     1017.57     44.35 o 
   1  -4  30      107.56      119.24      8.79 o 
   2  -4  30       82.49       86.67      7.91 o 
   3  -4  30       35.61       29.09      7.95 o 
  -3  -3  30      108.43      138.21      7.74 o 
  -2  -3  30        9.50        5.90      3.55 o 
  -1  -3  30      140.52      144.26      7.42 o 
   0  -3  30        0.00       -0.31      2.21 o 
   1  -3  30        3.91        5.88      2.51 o 
   2  -3  30        0.08        3.48      2.54 o 
   3  -3  30        5.94        8.71      3.09 o 
   4  -3  30       67.84       65.60      7.74 o 
  -4  -2  30       22.68       17.38      4.88 o 
  -3  -2  30        4.07        3.93      5.05 o 
  -2  -2  30       11.69        6.26      3.91 o 
  -1  -2  30        9.05        7.64      3.57 o 
   0  -2  30      154.92      148.76      7.69 o 
   1  -2  30       24.57       27.16      3.76 o 
   2  -2  30       37.50       39.07      4.40 o 
   3  -2  30      114.12      145.20      8.09 o 
   4  -2  30        0.00        3.14      3.19 o 
  -4  -1  30        0.17        1.43      3.68 o 
  -3  -1  30       54.94       72.85     18.98 o 
  -2  -1  30       43.34       51.24      6.04 o 
  -1  -1  30       18.20       23.52      4.52 o 
   0  -1  30      207.28      233.34     18.90 o 
   1  -1  30        6.52        4.36      2.63 o 
   2  -1  30        4.28        6.47      2.93 o 
   3  -1  30       13.88        8.46      3.21 o 
   4  -1  30       11.53       14.61      4.93 o 
   5  -1  30       19.27       15.67      4.61 o 
  -4   0  30       82.06       96.63      7.88 o 
  -3   0  30        0.01        0.61      3.20 o 
  -2   0  30       87.70       92.33     11.02 o 
  -1   0  30      113.86      113.25      6.80 o 
   0   0  30       30.09       29.33      4.14 o 
   1   0  30       60.48       59.83      9.54 o 
   2   0  30        6.50        5.17      2.58 o 
   3   0  30      126.21      130.37      7.90 o 
   4   0  30       62.63       67.82      9.60 o 
   5   0  30       45.83       65.57      6.63 o 
  -4   1  30       93.78       98.43     10.24 o 
  -3   1  30       75.72       79.53      9.00 o 
  -2   1  30        0.70        4.54      2.63 o 
  -1   1  30       15.92       19.31      3.38 o 
   0   1  30       90.12       79.52      9.54 o 
   1   1  30        5.16        7.65      2.75 o 
   2   1  30      145.71      125.22      7.53 o 
   3   1  30      149.05      153.71     13.09 o 
   4   1  30        6.40       11.00      3.19 o 
   5   1  30       52.22       52.82      5.08 o 
  -3   2  30        5.77        9.89      5.03 o 
  -2   2  30       37.30       32.07      5.08 o 
  -1   2  30       42.33       34.87      5.09 o 
   0   2  30       21.24       22.78      3.81 o 
   1   2  30       25.26       26.76      4.41 o 
   2   2  30        1.28        2.16      2.89 o 
   3   2  30      257.41      268.52     11.39 o 
   4   2  30       76.61       95.90      7.99 o 
   5   2  30        3.85        0.57      4.08 o 
  -3   3  30       16.65       23.88      6.51 o 
  -2   3  30       10.36        6.47      3.62 o 
  -1   3  30      763.25      821.88     28.96 o 
   0   3  30      302.20      305.78     28.94 o 
   1   3  30       55.69       55.31      7.32 o 
   2   3  30        0.03        0.48      3.54 o 
   3   3  30        7.73        3.92      3.21 o 
   4   3  30        0.56        1.89      3.68 o 
   5   3  30       47.97       34.57      7.23 o 
  -2   4  30       34.44       37.98      5.91 o 
  -1   4  30      136.83      159.31     11.61 o 
   0   4  30       39.51       40.57      5.49 o 
   1   4  30        2.34       -0.93      5.05 o 
   2   4  30      256.97      246.80     13.14 o 
   3   4  30       98.65       95.32      9.43 o 
   4   4  30       14.51       16.86      5.39 o 
  -2   5  30       46.52       38.21      7.32 o 
  -1   5  30        0.00        4.55      3.96 o 
   0   5  30      210.20      213.98     10.11 o 
   1   5  30        4.27        4.06      3.57 o 
   2   5  30       50.71       48.85      8.63 o 
   3   5  30      340.84      337.48     15.84 o 
   4   5  30       66.81       54.26      7.93 o 
  -1   6  30       20.04       12.72      4.45 o 
   0   6  30       20.62       18.44      4.11 o 
   1   6  30        3.60        7.74      3.69 o 
   2   6  30       35.09       41.03      6.27 o 
   3   6  30       85.08       73.12     10.19 o 
  -2  -5  31       76.01       98.46     12.42 o 
  -1  -5  31        3.52        5.85      3.61 o 
   0  -5  31        0.05        4.28      3.95 o 
   1  -5  31      407.50      524.61     17.68 o 
   2  -5  31      144.83      170.14     13.06 o 
  -3  -4  31        0.00        3.26      4.85 o 
  -2  -4  31       69.81       67.55      8.98 o 
  -1  -4  31       68.07       77.86      9.85 o 
   0  -4  31        8.59        7.44      3.74 o 
   1  -4  31        4.71        7.36      3.89 o 
   2  -4  31       42.30       42.33      6.45 o 
   3  -4  31       10.40       14.90      4.92 o 
  -3  -3  31        7.77        4.15      3.46 o 
  -2  -3  31       21.53       24.41      8.31 o 
  -1  -3  31        2.46        3.37      2.87 o 
   0  -3  31        6.36        3.46      2.53 o 
   1  -3  31       75.64       84.90      5.57 o 
   2  -3  31       50.57       68.10      6.74 o 
   3  -3  31       11.88       16.01      3.40 o 
  -3  -2  31       11.16       14.49      4.61 o 
  -2  -2  31        3.96        4.81      3.47 o 
  -1  -2  31        8.08       10.97      5.81 o 
   0  -2  31       18.04       17.45      4.46 o 
   1  -2  31      143.18      142.81      7.84 o 
   2  -2  31        1.19        3.22      2.88 o 
   3  -2  31      260.76      285.40     19.37 o 
   4  -2  31       47.15       60.89      6.20 o 
  -3  -1  31      184.66      215.03     14.56 o 
  -2  -1  31       34.72       46.65     11.91 o 
  -1  -1  31        7.06        8.95      3.57 o 
   0  -1  31      138.18      138.93      8.72 o 
   1  -1  31        0.40       -3.69      2.54 o 
   2  -1  31        0.67        2.41      2.73 o 
   3  -1  31       15.16       10.39      3.60 o 
   4  -1  31      146.44      178.63      9.53 o 
  -3   0  31       21.98       24.54      4.89 o 
  -2   0  31       26.50       34.95      4.76 o 
  -1   0  31       27.36       26.57      4.20 o 
   0   0  31       32.51       28.85      4.14 o 
   1   0  31       13.53       13.39      4.58 o 
   2   0  31       14.37       11.01      3.35 o 
   3   0  31       50.16       42.87      5.26 o 
   4   0  31        4.70        8.79      3.78 o 
  -3   1  31       12.33       12.25      5.29 o 
  -2   1  31        1.46        3.56      2.72 o 
  -1   1  31        8.03        9.98      2.93 o 
   0   1  31        0.05        2.39      2.52 o 
   1   1  31       67.19       63.37      8.81 o 
   2   1  31       67.49       60.79      5.11 o 
   3   1  31       98.30      104.88      6.60 o 
   4   1  31       36.66       42.11      4.52 o 
   5   1  31        0.23       -3.91      4.39 o 
  -3   2  31        4.01        1.58      4.52 o 
  -2   2  31        2.51        1.25      3.74 o 
  -1   2  31       11.21       12.25      4.04 o 
   0   2  31       18.24       17.83      3.76 o 
   1   2  31       32.88       35.58      5.09 o 
   2   2  31       67.83       72.86      7.01 o 
   3   2  31       72.46       66.49      8.04 o 
   4   2  31       62.73       66.19      7.77 o 
  -3   3  31       13.22        6.31      6.73 o 
  -2   3  31        4.06        7.75      4.10 o 
  -1   3  31      201.91      240.79     14.09 o 
   0   3  31      136.61      123.70      8.60 o 
   1   3  31      124.40      115.65     17.22 o 
   2   3  31        0.03        1.27      3.57 o 
   3   3  31       29.92       23.21      4.79 o 
   4   3  31      113.56      113.71     23.40 o 
  -2   4  31       23.92       22.13      5.01 o 
  -1   4  31        0.10        1.81      4.06 o 
   0   4  31      110.95       96.50     10.81 o 
   1   4  31        4.68        3.89      3.71 o 
   2   4  31       15.71        7.69      4.13 o 
   3   4  31       63.68       40.85      7.04 o 
   4   4  31        1.02        2.64      4.42 o 
  -1   5  31       13.89       15.30      5.12 o 
   0   5  31        2.13        0.39      3.00 o 
   1   5  31       34.77       33.76      7.83 o 
   2   5  31       55.91       41.21      6.99 o 
   3   5  31        0.14        3.46      4.20 o 
   0   6  31        2.22        3.66      3.18 o 
   1   6  31       32.88       23.33      5.29 o 
   2   6  31       12.07       14.58      4.65 o 
  -1  -5  32        0.29        7.77      4.48 o 
   0  -5  32       75.25       78.46      8.21 o 
   1  -5  32      119.94      148.05     10.31 o 
  -2  -4  32        7.74       10.57      5.21 o 
  -1  -4  32       20.56       30.58      6.71 o 
   0  -4  32       22.74       35.97      6.01 o 
   1  -4  32       23.04       24.97      5.25 o 
   2  -4  32       77.87       70.80      9.19 o 
  -3  -3  32      180.24      202.23     12.75 o 
  -2  -3  32        2.87        1.63      2.98 o 
  -1  -3  32       39.50       34.21      4.60 o 
   0  -3  32      105.28      112.42      6.93 o 
   1  -3  32      159.56      174.97      7.62 o 
   2  -3  32       44.85       55.12      4.90 o 
   3  -3  32        4.04        4.11      2.99 o 
  -3  -2  32        3.45        6.78      4.11 o 
  -2  -2  32       37.44       23.78      5.06 o 
  -1  -2  32        5.34        6.65      3.59 o 
   0  -2  32       40.39       50.30      7.96 o 
   1  -2  32       14.73        8.89      3.19 o 
   2  -2  32        5.29        8.48      3.36 o 
   3  -2  32       27.44       26.35      4.75 o 
   4  -2  32       12.63       12.07      4.25 o 
  -3  -1  32       40.23       65.85      7.08 o 
  -2  -1  32       52.62       59.08     14.61 o 
  -1  -1  32        3.54        9.45      3.96 o 
   0  -1  32        0.85        4.46      3.15 o 
   1  -1  32        0.04        3.06      3.02 o 
   2  -1  32        4.18        3.44      3.97 o 
   3  -1  32       82.27       85.00      6.91 o 
   4  -1  32        4.17        3.16      3.67 o 
  -3   0  32       17.24       19.88      9.26 o 
  -2   0  32       15.03       15.71      3.80 o 
  -1   0  32        6.72        7.93      3.26 o 
   0   0  32       45.17       50.03      5.23 o 
   1   0  32       20.35       19.61      3.97 o 
   2   0  32        0.07        0.70      3.18 o 
   3   0  32        0.06        1.92      3.33 o 
   4   0  32      102.61      100.54      7.37 o 
  -3   1  32       11.11       11.09      5.78 o 
  -2   1  32       42.02       38.21      6.87 o 
  -1   1  32       42.95       46.38      5.00 o 
   0   1  32       30.95       23.04      3.82 o 
   1   1  32        7.19        7.36      2.95 o 
   2   1  32       40.60       48.40      4.76 o 
   3   1  32       40.00       51.44      5.04 o 
   4   1  32      106.45      126.61      8.25 o 
  -3   2  32       14.67       10.16      5.29 o 
  -2   2  32        0.02        0.28      4.10 o 
  -1   2  32        4.54        6.31      3.61 o 
   0   2  32       12.13        8.49      3.41 o 
   1   2  32        0.59        1.80      3.14 o 
   2   2  32       23.63       19.90      5.32 o 
   3   2  32       60.25       51.18     15.91 o 
   4   2  32       11.29        5.43      4.90 o 
  -2   3  32        7.15        7.61      4.89 o 
  -1   3  32       10.25        4.50      4.28 o 
   0   3  32       80.66       81.69      8.76 o 
   1   3  32      161.49      149.79     11.32 o 
   2   3  32        7.09        5.30      4.32 o 
   3   3  32       59.42       50.82      8.46 o 
   4   3  32       69.56       87.66      9.64 o 
  -2   4  32        7.80        2.22      4.29 o 
  -1   4  32        6.06       -0.01      7.32 o 
   0   4  32        6.66        1.89      3.37 o 
   1   4  32      229.05      216.86     20.75 o 
   2   4  32      121.90      116.59     16.71 o 
   3   4  32       51.62       67.72      9.13 o 
  -1   5  32        0.18       -0.99      3.72 o 
   0   5  32      463.08      485.11     18.44 o 
   1   5  32      136.78      105.94      9.55 o 
   2   5  32        1.05        2.18      4.07 o 
   3   5  32        0.26       -3.53      3.70 o 
  -1  -4  33      326.30      382.08     66.51 o 
   0  -4  33        0.19       -3.33      3.32 o 
   1  -4  33        0.13        4.60      4.08 o 
   2  -4  33       32.31       33.79     11.99 o 
  -2  -3  33       37.60       44.99      7.20 o 
  -1  -3  33       23.57       30.18      4.52 o 
   0  -3  33       18.24       14.74      4.82 o 
   1  -3  33       28.08       35.92      4.25 o 
   2  -3  33       46.86       46.84      4.86 o 
   3  -3  33       19.76       18.33      6.21 o 
  -3  -2  33       26.79       28.29      5.54 o 
  -2  -2  33       46.64       53.42      6.72 o 
  -1  -2  33      142.45      141.15      9.28 o 
   0  -2  33       22.66       19.81      4.57 o 
   1  -2  33        0.22        6.33      3.52 o 
   2  -2  33       74.67       92.83      6.99 o 
   3  -2  33        0.14        3.11      3.44 o 
  -3  -1  33      463.84      561.07     18.75 o 
  -2  -1  33       85.48       89.43     17.81 o 
  -1  -1  33       59.04       67.20      6.97 o 
   0  -1  33       11.67       10.40      3.81 o 
   1  -1  33       56.63       60.04     11.95 o 
   2  -1  33        1.93        3.47      3.66 o 
   3  -1  33       39.23       48.17      5.76 o 
   4  -1  33       12.63        7.09      3.86 o 
  -3   0  33       32.03       30.84      5.45 o 
  -2   0  33        2.56        4.62      3.44 o 
  -1   0  33        2.80        4.33      2.95 o 
   0   0  33       83.73       78.84      6.21 o 
   1   0  33        9.32        6.66      3.19 o 
   2   0  33       18.04       28.62      5.13 o 
   3   0  33       20.52       10.70      3.95 o 
   4   0  33       92.96      100.01      7.53 o 
  -3   1  33       13.40       10.72      5.24 o 
  -2   1  33      121.57      138.02     11.30 o 
  -1   1  33       12.16        8.55      4.73 o 
   0   1  33       22.15       22.18      3.73 o 
   1   1  33        6.67        7.63      3.12 o 
   2   1  33        0.07        1.71      2.74 o 
   3   1  33       10.82        8.97      3.32 o 
   4   1  33       11.27        7.61      5.15 o 
  -2   2  33       35.31       24.76     15.91 o 
  -1   2  33       57.48       51.01     11.95 o 
   0   2  33        3.17        2.27      3.75 o 
   1   2  33       29.36       21.04      5.41 o 
   2   2  33        0.75       -1.40      3.90 o 
   3   2  33       21.68       19.05      5.44 o 
   4   2  33        7.02        7.99      5.22 o 
  -2   3  33        1.76        5.07      4.65 o 
  -1   3  33       14.42        9.01      4.90 o 
   0   3  33        0.13       -1.36      3.08 o 
   1   3  33       84.35       56.29      8.01 o 
   2   3  33        7.78        2.55      7.75 o 
   3   3  33      102.25       94.94      8.63 o 
  -1   4  33       13.98        4.22      4.69 o 
   0   4  33       19.12       20.74      5.70 o 
   1   4  33       53.64       81.79     26.94 o 
   2   4  33       16.69       13.00      5.30 o 
   3   4  33       48.73       53.39      8.69 o 
   0   5  33       98.21       94.00      8.62 o 
   1   5  33      114.86      104.85     17.85 o 
   2   5  33       44.26       36.90      7.41 o 
  -1  -4  34       76.81       80.57      9.78 o 
   0  -4  34        9.28       11.81      8.59 o 
   1  -4  34        0.41        6.81      4.40 o 
  -2  -3  34       44.74       35.12      5.54 o 
  -1  -3  34       11.43        9.91      3.92 o 
   0  -3  34       19.66       13.53      4.39 o 
   1  -3  34       75.86      110.22      7.05 o 
   2  -3  34        4.50        0.78      2.88 o 
  -2  -2  34      138.36      136.05      9.43 o 
  -1  -2  34       56.18       72.59     13.76 o 
   0  -2  34      638.84      838.62     55.73 o 
   1  -2  34      169.39      197.87     10.62 o 
   2  -2  34      133.11      141.62      8.35 o 
   3  -2  34       58.73       61.92      6.37 o 
  -2  -1  34       52.62       64.32     10.35 o 
  -1  -1  34       10.40       16.97      5.22 o 
   0  -1  34       18.05       17.20      4.49 o 
   1  -1  34       10.94       10.73      4.10 o 
   2  -1  34        7.99       14.62      6.52 o 
   3  -1  34      132.61      154.22     10.81 o 
  -2   0  34       23.82       20.27      4.68 o 
  -1   0  34       95.48      113.02     16.67 o 
   0   0  34      195.84      208.45     10.47 o 
   1   0  34        0.01        7.30      3.77 o 
   2   0  34        5.58        2.50      3.63 o 
   3   0  34      131.93      158.60      9.85 o 
  -2   1  34       55.51       59.79     12.00 o 
  -1   1  34       56.61       68.59      8.81 o 
   0   1  34      116.27      133.04     19.15 o 
   1   1  34        0.39        5.11      3.02 o 
   2   1  34        4.00        6.50      3.18 o 
   3   1  34        0.55        0.02      4.24 o 
  -2   2  34       14.33       19.41      6.09 o 
  -1   2  34        5.92        2.78      4.41 o 
   0   2  34       32.92       26.75      6.26 o 
   1   2  34       32.96       36.26      6.69 o 
   2   2  34        0.49       -3.64      3.78 o 
   3   2  34       43.42       39.45      8.25 o 
  -1   3  34      114.90      121.77     11.60 o 
   0   3  34       54.40       58.73      7.01 o 
   1   3  34       21.87       15.05      6.36 o 
   2   3  34        1.23        1.75      3.62 o 
   3   3  34       53.01       37.61      7.36 o 
   0   4  34       36.31       31.90      8.10 o 
   1   4  34        1.01        0.39      4.11 o 
   2   4  34       30.44       36.45      7.14 o 
  -1  -3  35        0.12        1.36      3.74 o 
   0  -3  35       19.15       18.51      4.57 o 
   1  -3  35      181.51      243.55     18.90 o 
  -1  -2  35       67.54       79.20      7.69 o 
   0  -2  35      139.72      158.04     11.95 o 
   1  -2  35        1.80        2.71      3.78 o 
   2  -2  35       13.64        5.50      5.81 o 
  -2  -1  35        9.10       16.07      8.29 o 
  -1  -1  35        3.52        0.98      3.50 o 
   0  -1  35       53.52       58.38      6.73 o 
   1  -1  35       12.14       19.04      4.71 o 
   2  -1  35        0.30        4.63      4.05 o 
   3  -1  35      105.64      134.00      9.58 o 
  -2   0  35       29.58       28.46     10.23 o 
  -1   0  35       12.72       21.41      8.25 o 
   0   0  35        4.64        5.61      3.92 o 
   1   0  35       34.65       47.95      6.11 o 
   2   0  35        0.02        0.35      3.63 o 
   3   0  35      124.87      136.13      9.39 o 
  -2   1  35       92.82       91.66     10.11 o 
  -1   1  35       31.67       45.10      7.82 o 
   0   1  35       84.41       90.43     11.07 o 
   1   1  35       13.09        6.38      4.95 o 
   2   1  35        3.32        0.12      4.43 o 
   3   1  35        0.26        0.16      6.44 o 
  -1   2  35        6.12       13.02      5.47 o 
   0   2  35       21.73       26.25      6.27 o 
   1   2  35        0.62        3.33      4.67 o 
   2   2  35        0.09        3.40      4.66 o 
   3   2  35        3.50        3.23      4.44 o 
  -1   3  35       51.73       50.51     11.87 o 
   0   3  35        0.58        0.84      4.30 o 
   1   3  35       59.96       65.62      8.96 o 
   2   3  35       15.84       18.63      5.85 o 
   1   4  35       32.26       33.72      7.14 o 
  -1  -2  36        0.65        0.73      3.66 o 
   0  -2  36        7.68       25.15      5.27 o 
   1  -2  36       13.20        5.86      4.11 o 
  -1  -1  36       32.32       38.20     10.23 o 
   0  -1  36       83.78       92.47      8.11 o 
   1  -1  36       88.91      117.45      8.93 o 
   2  -1  36       13.57       23.64      5.35 o 
  -1   0  36        2.99        3.34      3.78 o 
   0   0  36       40.74       54.34      6.53 o 
   1   0  36       92.80      110.73      8.31 o 
   2   0  36       12.93       20.18      5.12 o 
  -1   1  36        6.72        1.23      4.61 o 
   0   1  36        5.83        9.41      5.81 o 
   1   1  36       19.14       23.42      6.57 o 
   2   1  36        8.90        7.15      5.14 o 
  -1   2  36       14.24       11.13      5.50 o 
   0   2  36       11.67        7.95      5.14 o 
   1   2  36      135.03      158.07     17.26 o 
   2   2  36        0.67       -0.13      4.58 o 
   1   3  36       62.55       76.95      9.25 o 
   0  -1  37       44.41       46.30      6.64 o 
   1  -1  37        0.54        5.93      4.32 o 
   0   0  37       11.03       15.63      8.59 o 
   1   0  37        7.65       17.13      4.84 o 
   0   1  37       10.04        7.64      5.15 o 
   1   1  37       49.00       65.52      9.02 o 
